# Supplementary material for: Widespread associations between behavioral metrics and brain microstructure in ASD suggest age mediates subtypes of ASD
Source: Imaging Neurosci (Camb). 2025 Sep 10;3:IMAG.a.144. doi: 10.1162/IMAG.a.144 (PMC12423640; doi:10.1162/IMAG.a.144)
Supplement: Supplementary Material [file IMAG.a.144_supp.zip]

Archive with 10 entries (10 files):
- Supplementary Legends_v3.docx
- Supplementary_Figure_S1.pdf
- Supplementary_Figure_S2.pdf
- Supplementary_Figure_S3.pdf
- Supplementary_Table_S1_v3.csv
- Supplementary_Table_S2.xlsx
- Supplementary_Table_S3.csv
- Supplementary_Table_S4.csv
- Supplementary_Table_S5.csv
- Supplementary_Table_S6.csv
