# Supplementary material for: Widespread associations between behavioral metrics and brain microstructure in ASD suggest age mediates subtypes of ASD
Source: Imaging Neurosci (Camb). 2025 Sep 10;3:IMAG.a.144. doi: 10.1162/IMAG.a.144 (PMC12423640; doi:10.1162/IMAG.a.144)
Supplement: Supplementary Material [file IMAG.a.144_supp.zip › Supplementary_Table_S1_v3.csv]

	row	column	cor	p	adj.pval
1	Age.of.single.word	Age.of.first.phrase	0.759967888518048	0	0
2	Age.of.single.word	Loss.of.Language.	-0.025703482	0.705235613572672	0.743133395529646
3	Age.of.first.phrase	Loss.of.Language.	-0.024826533	0.715478574710979	0.751951279567613
4	Age.of.single.word	Social.Total	-0.084198154	0.214571322414976	0.250645664414846
5	Age.of.first.phrase	Social.Total	-0.112945852	0.09623943	0.116586591202636
6	Loss.of.Language.	Social.Total	0.15620200280268	0.0207466735818078	0.0268036087387807
7	Age.of.single.word	Communication.Total	-0.015653136	0.817832471688587	0.845822049950785
8	Age.of.first.phrase	Communication.Total	-0.10396951	0.125913668305407	0.150795630988994
9	Loss.of.Language.	Communication.Total	0.185894447390713	0.0057919	0.00782181291704928
10	Social.Total	Communication.Total	0.727274080410968	0	0
11	Age.of.single.word	Behavioral.Total	-0.062208137	0.359553774913522	0.403651718808768
12	Age.of.first.phrase	Behavioral.Total	-0.130177346	0.05496286	0.0684630542970073
13	Loss.of.Language.	Behavioral.Total	0.089872997	0.185147731395264	0.218065080329926
14	Social.Total	Behavioral.Total	0.243709145333925	0.000238354325474255	0.000348103040050451
15	Communication.Total	Behavioral.Total	0.379054508168698	4.96346408418447e-09	9.60895284748656e-09
16	Age.of.single.word	Social.Affect.Total...New.Algorithm..Mod4.	-0.047972695	0.485132272273296	0.530722436218642
17	Age.of.first.phrase	Social.Affect.Total...New.Algorithm..Mod4.	-0.0176697	0.797654874821675	0.82689222455668
18	Loss.of.Language.	Social.Affect.Total...New.Algorithm..Mod4.	0.13605990770097	0.0468137103319537	0.058576883149342
19	Social.Total	Social.Affect.Total...New.Algorithm..Mod4.	0.165324838941365	0.014533535	0.0189934705035545
20	Communication.Total	Social.Affect.Total...New.Algorithm..Mod4.	0.044933964	0.509278693329545	0.555210673330851
21	Behavioral.Total	Social.Affect.Total...New.Algorithm..Mod4.	-0.024626246	0.717675919539195	0.753722008332999
22	Age.of.single.word	Behavioral.Total...New.Algorithm..Mod4.	-0.031564743	0.646117555732197	0.687751989890189
23	Age.of.first.phrase	Behavioral.Total...New.Algorithm..Mod4.	-0.035570233	0.605687446089601	0.648830240600494
24	Loss.of.Language.	Behavioral.Total...New.Algorithm..Mod4.	-0.08399361	0.22107007109601	0.257555097352944
25	Social.Total	Behavioral.Total...New.Algorithm..Mod4.	0.036306765	0.593924974749206	0.637256076992582
26	Communication.Total	Behavioral.Total...New.Algorithm..Mod4.	0.038832261	0.56849435262141	0.613101218226757
27	Behavioral.Total	Behavioral.Total...New.Algorithm..Mod4.	0.071323034	0.294475789942569	0.336355002282164
28	Social.Affect.Total...New.Algorithm..Mod4.	Behavioral.Total...New.Algorithm..Mod4.	0.167163332930258	0.009033649	0.0120085746875565
29	Age.of.single.word	ADOS.Total...New.Algorithm..Mod4.	-0.054406708	0.428461721226124	0.473777722819463
30	Age.of.first.phrase	ADOS.Total...New.Algorithm..Mod4.	-0.028996077	0.673914197794723	0.713537182786253
31	Loss.of.Language.	ADOS.Total...New.Algorithm..Mod4.	0.088748686	0.195931243418737	0.229784329070565
32	Social.Total	ADOS.Total...New.Algorithm..Mod4.	0.160294578762378	0.017862797	0.0232069082343934
33	Communication.Total	ADOS.Total...New.Algorithm..Mod4.	0.054556515	0.422851852750199	0.468278708417138
34	Behavioral.Total	ADOS.Total...New.Algorithm..Mod4.	0.005236579	0.938724427064109	0.949049535336125
35	Social.Affect.Total...New.Algorithm..Mod4.	ADOS.Total...New.Algorithm..Mod4.	0.936439271075267	0	0
36	Behavioral.Total...New.Algorithm..Mod4.	ADOS.Total...New.Algorithm..Mod4.	0.502431579444922	0	0
37	Age.of.single.word	Comparison.Score...New.Algorithm..Mod4.	-0.05665718	0.409580875060454	0.455044577575403
38	Age.of.first.phrase	Comparison.Score...New.Algorithm..Mod4.	-0.038731696	0.574010292705045	0.61830132614809
39	Loss.of.Language.	Comparison.Score...New.Algorithm..Mod4.	0.093765453	0.171735224422389	0.203026744413607
40	Social.Total	Comparison.Score...New.Algorithm..Mod4.	0.140688862	0.037927384	0.0478101766308571
41	Communication.Total	Comparison.Score...New.Algorithm..Mod4.	0.058653509	0.388812948671196	0.433849956888547
42	Behavioral.Total	Comparison.Score...New.Algorithm..Mod4.	-0.001322177	0.984514445341086	0.98753458078884
43	Social.Affect.Total...New.Algorithm..Mod4.	Comparison.Score...New.Algorithm..Mod4.	0.902621907839428	0	0
44	Behavioral.Total...New.Algorithm..Mod4.	Comparison.Score...New.Algorithm..Mod4.	0.463882436632771	2.26485497023532e-14	5.68403875351435e-14
45	ADOS.Total...New.Algorithm..Mod4.	Comparison.Score...New.Algorithm..Mod4.	0.956626449029805	0	0
46	Age.of.single.word	Verbal.Standard.Score	0.12027349949504	0.076386966	0.0936424823539872
47	Age.of.first.phrase	Verbal.Standard.Score	0.153045178163673	0.02414747	0.0310156150334789
48	Loss.of.Language.	Verbal.Standard.Score	-0.051132997	0.452579982100072	0.498199321613153
49	Social.Total	Verbal.Standard.Score	-0.291447501	1.0140169393491e-05	1.5989430794883e-05
50	Communication.Total	Verbal.Standard.Score	-0.225799033	0.000700931933945936	0.000996941229068173
51	Behavioral.Total	Verbal.Standard.Score	-0.106328299	0.114154030195126	0.137308500878107
52	Social.Affect.Total...New.Algorithm..Mod4.	Verbal.Standard.Score	-0.227145707	0.00036813212953879	0.000531131116914696
53	Behavioral.Total...New.Algorithm..Mod4.	Verbal.Standard.Score	-0.042304041	0.51247911155575	0.558285886465177
54	ADOS.Total...New.Algorithm..Mod4.	Verbal.Standard.Score	-0.214445608	0.000785463038525114	0.00111537268296518
55	Comparison.Score...New.Algorithm..Mod4.	Verbal.Standard.Score	-0.174214248	0.006589385	0.00884734224589166
56	Age.of.single.word	Nonverbal.Reasoning.Standard.Score	0.108584818493128	0.109876358589985	0.132307449262831
57	Age.of.first.phrase	Nonverbal.Reasoning.Standard.Score	0.164464105287402	0.015297754	0.0199642138740018
58	Loss.of.Language.	Nonverbal.Reasoning.Standard.Score	0.088309117	0.19397429366005	0.227670812351195
59	Social.Total	Nonverbal.Reasoning.Standard.Score	-0.151300643	0.024158596	0.0310208747240978
60	Communication.Total	Nonverbal.Reasoning.Standard.Score	-0.093786653	0.163749165042792	0.193949346622496
61	Behavioral.Total	Nonverbal.Reasoning.Standard.Score	-0.036809912	0.585379368	0.628851660972973
62	Social.Affect.Total...New.Algorithm..Mod4.	Nonverbal.Reasoning.Standard.Score	-0.145779504	0.023317900254459	0.0300287728904475
63	Behavioral.Total...New.Algorithm..Mod4.	Nonverbal.Reasoning.Standard.Score	-0.077979242	0.226803967789863	0.263817322934057
64	ADOS.Total...New.Algorithm..Mod4.	Nonverbal.Reasoning.Standard.Score	-0.155753109	0.015298959	0.0199642138740018
65	Comparison.Score...New.Algorithm..Mod4.	Nonverbal.Reasoning.Standard.Score	-0.127536951	0.0474974563541	0.0594155875912359
66	Verbal.Standard.Score	Nonverbal.Reasoning.Standard.Score	0.63630863	0	0
67	Age.of.single.word	Spatial.Standard.Score	0.127072543958428	0.061066033	0.0757445424784931
68	Age.of.first.phrase	Spatial.Standard.Score	0.184980015832744	0.00627962	0.00845716832722833
69	Loss.of.Language.	Spatial.Standard.Score	-0.019405955	0.775716884198852	0.806804076634921
70	Social.Total	Spatial.Standard.Score	-0.112313835	0.095062465	0.115249146454945
71	Communication.Total	Spatial.Standard.Score	-0.139242053	0.0381669411851437	0.0480846786147499
72	Behavioral.Total	Spatial.Standard.Score	-0.140779231	0.036066891	0.045542965967945
73	Social.Affect.Total...New.Algorithm..Mod4.	Spatial.Standard.Score	-0.140473666	0.0289044340727465	0.0367829140839219
74	Behavioral.Total...New.Algorithm..Mod4.	Spatial.Standard.Score	-0.059592938	0.355971080489221	0.39993491395937
75	ADOS.Total...New.Algorithm..Mod4.	Spatial.Standard.Score	-0.144540178	0.024531788	0.0314634443767442
76	Comparison.Score...New.Algorithm..Mod4.	Spatial.Standard.Score	-0.133130033	0.0384977634531065	0.0484876198558681
77	Verbal.Standard.Score	Spatial.Standard.Score	0.553959387014218	0	0
78	Nonverbal.Reasoning.Standard.Score	Spatial.Standard.Score	0.673426333917803	0	0
79	Age.of.single.word	General.Conceptual.Ability.Standard.Score	0.13714163587966	0.043093955	0.054075804738339
80	Age.of.first.phrase	General.Conceptual.Ability.Standard.Score	0.189880984597758	0.005007595	0.00679173351982785
81	Loss.of.Language.	General.Conceptual.Ability.Standard.Score	0.004335441	0.949253449633787	0.958376709332785
82	Social.Total	General.Conceptual.Ability.Standard.Score	-0.211706337	0.001510886	0.00211821704226247
83	Communication.Total	General.Conceptual.Ability.Standard.Score	-0.172541065	0.0100055628777798	0.0132526398729403
84	Behavioral.Total	General.Conceptual.Ability.Standard.Score	-0.103220306	0.125186103526778	0.150005727528557
85	Social.Affect.Total...New.Algorithm..Mod4.	General.Conceptual.Ability.Standard.Score	-0.193918307	0.002446715	0.00337974532874139
86	Behavioral.Total...New.Algorithm..Mod4.	General.Conceptual.Ability.Standard.Score	-0.063757686	0.323296266149654	0.366396898600635
87	ADOS.Total...New.Algorithm..Mod4.	General.Conceptual.Ability.Standard.Score	-0.192932465	0.002576964	0.00355076988382261
88	Comparison.Score...New.Algorithm..Mod4.	General.Conceptual.Ability.Standard.Score	-0.163298074	0.0109506282160274	0.0144783253488502
89	Verbal.Standard.Score	General.Conceptual.Ability.Standard.Score	0.85089800233823	0	0
90	Nonverbal.Reasoning.Standard.Score	General.Conceptual.Ability.Standard.Score	0.895037577	0	0
91	Spatial.Standard.Score	General.Conceptual.Ability.Standard.Score	0.841518498129827	0	0
92	Age.of.single.word	Spatial.Nonverbal.Composite.Standard.Score	0.125402366593469	0.0690738	0.0852219255033557
93	Age.of.first.phrase	Spatial.Nonverbal.Composite.Standard.Score	0.185707473942156	0.006962995	0.00933477178365238
94	Loss.of.Language.	Spatial.Nonverbal.Composite.Standard.Score	0.041770255	0.54623788602045	0.591556591340753
95	Social.Total	Spatial.Nonverbal.Composite.Standard.Score	-0.14656713	0.0316992910480041	0.0401657875082694
96	Communication.Total	Spatial.Nonverbal.Composite.Standard.Score	-0.130669995	0.05574304	0.0693761050719323
97	Behavioral.Total	Spatial.Nonverbal.Composite.Standard.Score	-0.101024465	0.139822074566029	0.166863671351182
98	Social.Affect.Total...New.Algorithm..Mod4.	Spatial.Nonverbal.Composite.Standard.Score	-0.155930574	0.016511213	0.0214841299903683
99	Behavioral.Total...New.Algorithm..Mod4.	Spatial.Nonverbal.Composite.Standard.Score	-0.078661185	0.228641309	0.265535596933613
100	ADOS.Total...New.Algorithm..Mod4.	Spatial.Nonverbal.Composite.Standard.Score	-0.164804459	0.0112224816302242	0.0148199907071383
101	Comparison.Score...New.Algorithm..Mod4.	Spatial.Nonverbal.Composite.Standard.Score	-0.14356617	0.0274378639595174	0.0349973564005177
102	Verbal.Standard.Score	Spatial.Nonverbal.Composite.Standard.Score	0.632180430749974	0	0
103	Nonverbal.Reasoning.Standard.Score	Spatial.Nonverbal.Composite.Standard.Score	0.907519675898687	0	0
104	Spatial.Standard.Score	Spatial.Nonverbal.Composite.Standard.Score	0.870143299928698	0	0
105	General.Conceptual.Ability.Standard.Score	Spatial.Nonverbal.Composite.Standard.Score	0.920926570104456	0	0
106	Age.of.single.word	Communication.Standard.Score	0.029826801	0.667379563177473	0.707297293475622
107	Age.of.first.phrase	Communication.Standard.Score	0.121465884307008	0.079778416	0.0975831359556418
108	Loss.of.Language.	Communication.Standard.Score	-0.090977854	0.189098619701657	0.222362236173696
109	Social.Total	Communication.Standard.Score	-0.275964703	4.25574917937155e-05	6.48131355864248e-05
110	Communication.Total	Communication.Standard.Score	-0.279588974	3.33746492369169e-05	5.10496074851001e-05
111	Behavioral.Total	Communication.Standard.Score	-0.133729701	0.050745821	0.0633353782891089
112	Social.Affect.Total...New.Algorithm..Mod4.	Communication.Standard.Score	-0.153357282	0.0225841275447611	0.029126328771554
113	Behavioral.Total...New.Algorithm..Mod4.	Communication.Standard.Score	-0.029718725	0.660377321007856	0.700549348469983
114	ADOS.Total...New.Algorithm..Mod4.	Communication.Standard.Score	-0.146698922	0.029236848	0.0371737675435159
115	Comparison.Score...New.Algorithm..Mod4.	Communication.Standard.Score	-0.099330124	0.141043269120071	0.168184568475069
116	Verbal.Standard.Score	Communication.Standard.Score	0.355780567397898	1.33226762955019e-15	3.46578112121193e-15
117	Nonverbal.Reasoning.Standard.Score	Communication.Standard.Score	0.297800589762699	3.83897358346985e-11	8.4476565836753e-11
118	Spatial.Standard.Score	Communication.Standard.Score	0.316667424829598	1.7750245717707e-12	4.13266934599068e-12
119	General.Conceptual.Ability.Standard.Score	Communication.Standard.Score	0.367138040536437	0	0
120	Spatial.Nonverbal.Composite.Standard.Score	Communication.Standard.Score	0.347324522985461	2.93098878501041e-14	7.33495321580598e-14
121	Age.of.single.word	Living.Skills.Standard.Score	0.013422711060277	0.846311627131032	0.870988313249851
122	Age.of.first.phrase	Living.Skills.Standard.Score	0.085007623	0.219917886607219	0.256348141535284
123	Loss.of.Language.	Living.Skills.Standard.Score	-0.004161075	0.952088481738274	0.960579552121945
124	Social.Total	Living.Skills.Standard.Score	-0.237744807	0.000437684162023722	0.000629215549966979
125	Communication.Total	Living.Skills.Standard.Score	-0.266728485	7.48895275215489e-05	0.000112653459060714
126	Behavioral.Total	Living.Skills.Standard.Score	-0.162293589	0.0172362286812171	0.0224126852170733
127	Social.Affect.Total...New.Algorithm..Mod4.	Living.Skills.Standard.Score	-0.066301898	0.325419607806521	0.368519329990342
128	Behavioral.Total...New.Algorithm..Mod4.	Living.Skills.Standard.Score	0.044915745	0.505546839412702	0.551278461564222
129	ADOS.Total...New.Algorithm..Mod4.	Living.Skills.Standard.Score	-0.041948558	0.53409653288141	0.579403467684481
130	Comparison.Score...New.Algorithm..Mod4.	Living.Skills.Standard.Score	-0.01021668	0.879684084513434	0.900084921352799
131	Verbal.Standard.Score	Living.Skills.Standard.Score	0.244107641188226	7.3580625148395e-08	1.31219772900048e-07
132	Nonverbal.Reasoning.Standard.Score	Living.Skills.Standard.Score	0.195914312858754	1.74069313780834e-05	2.71280046768293e-05
133	Spatial.Standard.Score	Living.Skills.Standard.Score	0.250930429520116	3.06714458275792e-08	5.6243731916575e-08
134	General.Conceptual.Ability.Standard.Score	Living.Skills.Standard.Score	0.25702308795468	1.37353937113005e-08	2.58314394945686e-08
135	Spatial.Nonverbal.Composite.Standard.Score	Living.Skills.Standard.Score	0.265979036046656	8.96207641432056e-09	1.70949767142163e-08
136	Communication.Standard.Score	Living.Skills.Standard.Score	0.796009942399812	0	0
137	Age.of.single.word	Socialization.Standard.Score	0.0387176348588725	0.575974061489395	0.619502086614142
138	Age.of.first.phrase	Socialization.Standard.Score	0.062833628	0.364932371752513	0.408961550462812
139	Loss.of.Language.	Socialization.Standard.Score	0.000330415243669507	0.996193269296278	0.996193269296278
140	Social.Total	Socialization.Standard.Score	-0.340484682	3.10270164227688e-07	5.31616296921383e-07
141	Communication.Total	Socialization.Standard.Score	-0.297648901	8.99605690696248e-06	1.42056560749887e-05
142	Behavioral.Total	Socialization.Standard.Score	-0.201387587	0.003015459	0.00413687969776119
143	Social.Affect.Total...New.Algorithm..Mod4.	Socialization.Standard.Score	-0.201059421	0.002615918	0.00360219419975031
144	Behavioral.Total...New.Algorithm..Mod4.	Socialization.Standard.Score	0.008366545	0.901349200241153	0.918999037944542
145	ADOS.Total...New.Algorithm..Mod4.	Socialization.Standard.Score	-0.174774474	0.009067574	0.0120500411108434
146	Comparison.Score...New.Algorithm..Mod4.	Socialization.Standard.Score	-0.132060504	0.049395192	0.061684570366261
147	Verbal.Standard.Score	Socialization.Standard.Score	0.286235966916185	2.17202478225431e-10	4.59394695076991e-10
148	Nonverbal.Reasoning.Standard.Score	Socialization.Standard.Score	0.241507213534085	1.02015310421422e-07	1.80108663297044e-07
149	Spatial.Standard.Score	Socialization.Standard.Score	0.2803382451414	5.22213827736095e-10	1.07013813654048e-09
150	General.Conceptual.Ability.Standard.Score	Socialization.Standard.Score	0.299992971247412	2.58852939083454e-11	5.74476442271729e-11
151	Spatial.Nonverbal.Composite.Standard.Score	Socialization.Standard.Score	0.305846578	2.89839263700742e-11	6.42275656176631e-11
152	Communication.Standard.Score	Socialization.Standard.Score	0.785472464927845	0	0
153	Living.Skills.Standard.Score	Socialization.Standard.Score	0.783487662031565	0	0
154	Age.of.single.word	Adaptive.Behavior.Composite.Standard.Score	0.0171698782678962	0.80463868532453	0.833153222166587
155	Age.of.first.phrase	Adaptive.Behavior.Composite.Standard.Score	0.085913476	0.216133132287005	0.252202956797215
156	Loss.of.Language.	Adaptive.Behavior.Composite.Standard.Score	-0.033558596	0.62870964701341	0.671150970874223
157	Social.Total	Adaptive.Behavior.Composite.Standard.Score	-0.304583787	5.68260217992389e-06	9.06422299993644e-06
158	Communication.Total	Adaptive.Behavior.Composite.Standard.Score	-0.30069508	7.56725842365746e-06	1.19901614034509e-05
159	Behavioral.Total	Adaptive.Behavior.Composite.Standard.Score	-0.180502939	0.008124741	0.0108428182976407
160	Social.Affect.Total...New.Algorithm..Mod4.	Adaptive.Behavior.Composite.Standard.Score	-0.148621471	0.027162744	0.0346664814949378
161	Behavioral.Total...New.Algorithm..Mod4.	Adaptive.Behavior.Composite.Standard.Score	0.006741634	0.920618713145905	0.934814674890618
162	ADOS.Total...New.Algorithm..Mod4.	Adaptive.Behavior.Composite.Standard.Score	-0.128997106	0.055516396	0.0691330339125035
163	Comparison.Score...New.Algorithm..Mod4.	Adaptive.Behavior.Composite.Standard.Score	-0.081842016	0.225587651856679	0.262471708858562
164	Verbal.Standard.Score	Adaptive.Behavior.Composite.Standard.Score	0.307700217682193	7.86437581723476e-12	1.78302292423637e-11
165	Nonverbal.Reasoning.Standard.Score	Adaptive.Behavior.Composite.Standard.Score	0.253505905404253	2.26575627149117e-08	4.18614600913695e-08
166	Spatial.Standard.Score	Adaptive.Behavior.Composite.Standard.Score	0.293429518867023	7.58544338452793e-11	1.64295415869108e-10
167	General.Conceptual.Ability.Standard.Score	Adaptive.Behavior.Composite.Standard.Score	0.319994794635088	1.00852659556949e-12	2.37313031448139e-12
168	Spatial.Nonverbal.Composite.Standard.Score	Adaptive.Behavior.Composite.Standard.Score	0.31806268276481	4.39071001778757e-12	1.00580543086598e-11
169	Communication.Standard.Score	Adaptive.Behavior.Composite.Standard.Score	0.922190100821537	0	0
170	Living.Skills.Standard.Score	Adaptive.Behavior.Composite.Standard.Score	0.926390688247543	0	0
171	Socialization.Standard.Score	Adaptive.Behavior.Composite.Standard.Score	0.921562761937114	0	0
172	Age.of.single.word	Social.Awareness	0.008800438	0.903320562651545	0.920123024388826
173	Age.of.first.phrase	Social.Awareness	0.0158402524579125	0.826927363027159	0.853627404229252
174	Loss.of.Language.	Social.Awareness	0.073220934	0.311552929806564	0.354088492093395
175	Social.Total	Social.Awareness	0.245379894836825	0.000527290534845015	0.000753613812677748
176	Communication.Total	Social.Awareness	0.222573904576789	0.001715441	0.00239283139171672
177	Behavioral.Total	Social.Awareness	0.152112384109147	0.033307837	0.0421555297888698
178	Social.Affect.Total...New.Algorithm..Mod4.	Social.Awareness	0.107282895354798	0.131494694549146	0.157394083654594
179	Behavioral.Total...New.Algorithm..Mod4.	Social.Awareness	0.031766484790758	0.656022870487743	0.696599977037767
180	ADOS.Total...New.Algorithm..Mod4.	Social.Awareness	0.105831328415376	0.136827179949471	0.163466427819406
181	Comparison.Score...New.Algorithm..Mod4.	Social.Awareness	0.102600317758233	0.149289359978905	0.177441987130099
182	Verbal.Standard.Score	Social.Awareness	-0.310861558	2.218403238885e-11	4.94073452294833e-11
183	Nonverbal.Reasoning.Standard.Score	Social.Awareness	-0.253247831	6.53442404630056e-08	1.16956912341899e-07
184	Spatial.Standard.Score	Social.Awareness	-0.292173514	3.6224556687614e-10	7.51046729820268e-10
185	General.Conceptual.Ability.Standard.Score	Social.Awareness	-0.321782215	3.94884125398676e-12	9.06466577137855e-12
186	Spatial.Nonverbal.Composite.Standard.Score	Social.Awareness	-0.304010569	1.79134040934059e-10	3.8070298102171e-10
187	Communication.Standard.Score	Social.Awareness	-0.63894446	0	0
188	Living.Skills.Standard.Score	Social.Awareness	-0.566683905	0	0
189	Socialization.Standard.Score	Social.Awareness	-0.736023987	0	0
190	Adaptive.Behavior.Composite.Standard.Score	Social.Awareness	-0.686622537	0	0
191	Age.of.single.word	Social.Cognition	-0.000863	0.990570219884414	0.99259500570748
192	Age.of.first.phrase	Social.Cognition	-0.098070985	0.178256728387693	0.210117201615416
193	Loss.of.Language.	Social.Cognition	0.0578874375236319	0.427589463841364	0.473050329605842
194	Social.Total	Social.Cognition	0.299181753266959	2.37266670630731e-05	3.66277309595097e-05
195	Communication.Total	Social.Cognition	0.258119950957713	0.000289819973491756	0.000420758711104188
196	Behavioral.Total	Social.Cognition	0.266020039100599	0.000184559728167333	0.000271516345673315
197	Social.Affect.Total...New.Algorithm..Mod4.	Social.Cognition	0.053567698	0.454694949859638	0.500028444362094
198	Behavioral.Total...New.Algorithm..Mod4.	Social.Cognition	-0.020172904	0.778428932	0.809052637923204
199	ADOS.Total...New.Algorithm..Mod4.	Social.Cognition	0.03925304	0.583933818185549	0.627461182372793
200	Comparison.Score...New.Algorithm..Mod4.	Social.Cognition	0.040899789	0.568242623967512	0.612979573825101
201	Verbal.Standard.Score	Social.Cognition	-0.411745891	0	0
202	Nonverbal.Reasoning.Standard.Score	Social.Cognition	-0.334617731	6.03961325396085e-13	1.43570978860319e-12
203	Spatial.Standard.Score	Social.Cognition	-0.380095125	0	0
204	General.Conceptual.Ability.Standard.Score	Social.Cognition	-0.424559008	0	0
205	Spatial.Nonverbal.Composite.Standard.Score	Social.Cognition	-0.398963933	0	0
206	Communication.Standard.Score	Social.Cognition	-0.689638555	0	0
207	Living.Skills.Standard.Score	Social.Cognition	-0.599689979	0	0
208	Socialization.Standard.Score	Social.Cognition	-0.769007124	0	0
209	Adaptive.Behavior.Composite.Standard.Score	Social.Cognition	-0.72732457	0	0
210	Social.Awareness	Social.Cognition	0.871478315538035	0	0
211	Age.of.single.word	Social.Communication	-0.022421109	0.758803154121262	0.791987996818354
212	Age.of.first.phrase	Social.Communication	-0.095609361	0.18945416894088	0.222720968123412
213	Loss.of.Language.	Social.Communication	0.066325368	0.363244163381753	0.407483663574954
214	Social.Total	Social.Communication	0.298443011667116	2.49066850135371e-05	3.83822194480355e-05
215	Communication.Total	Social.Communication	0.203659834178346	0.004500224	0.00612241390317607
216	Behavioral.Total	Social.Communication	0.180785641774782	0.011869329147784	0.0156274187406814
217	Social.Affect.Total...New.Algorithm..Mod4.	Social.Communication	0.160072481725282	0.0246441593946112	0.0315800265027663
218	Behavioral.Total...New.Algorithm..Mod4.	Social.Communication	0.057775321	0.419995713905303	0.465466237063601
219	ADOS.Total...New.Algorithm..Mod4.	Social.Communication	0.161775463961862	0.023137398	0.0298137266285047
220	Comparison.Score...New.Algorithm..Mod4.	Social.Communication	0.158274405831014	0.0263258529666313	0.0336178475510209
221	Verbal.Standard.Score	Social.Communication	-0.337453696	3.74589248508528e-13	8.99177238530808e-13
222	Nonverbal.Reasoning.Standard.Score	Social.Communication	-0.297259378	2.08798089929019e-10	4.42467422078209e-10
223	Spatial.Standard.Score	Social.Communication	-0.341202284	1.97619698383278e-13	4.81179972001668e-13
224	General.Conceptual.Ability.Standard.Score	Social.Communication	-0.367692312	1.77635683940025e-15	4.60745818661605e-15
225	Spatial.Nonverbal.Composite.Standard.Score	Social.Communication	-0.360040781	3.06421554796543e-14	7.66401303720152e-14
226	Communication.Standard.Score	Social.Communication	-0.699767702	0	0
227	Living.Skills.Standard.Score	Social.Communication	-0.615896283	0	0
228	Socialization.Standard.Score	Social.Communication	-0.79432259	0	0
229	Adaptive.Behavior.Composite.Standard.Score	Social.Communication	-0.747088986	0	0
230	Social.Awareness	Social.Communication	0.884665995897544	0	0
231	Social.Cognition	Social.Communication	0.933243879673761	0	0
232	Age.of.single.word	Social.Motivation	0.129334949488512	0.074552384	0.0915460946863345
233	Age.of.first.phrase	Social.Motivation	0.070633282	0.331559803336586	0.374703343319933
234	Loss.of.Language.	Social.Motivation	0.098753708	0.174093011751577	0.205593781543885
235	Social.Total	Social.Motivation	0.217554726980006	0.002309942	0.00319983174379906
236	Communication.Total	Social.Motivation	0.07619116	0.291015005258806	0.332890381955368
237	Behavioral.Total	Social.Motivation	0.188388198861053	0.00852385	0.0113548388285024
238	Social.Affect.Total...New.Algorithm..Mod4.	Social.Motivation	0.183509824828899	0.009844319	0.013042983612012
239	Behavioral.Total...New.Algorithm..Mod4.	Social.Motivation	-0.087977549	0.218940309543302	0.255411064438141
240	ADOS.Total...New.Algorithm..Mod4.	Social.Motivation	0.127536299549068	0.074104763	0.0910217745979955
241	Comparison.Score...New.Algorithm..Mod4.	Social.Motivation	0.085775041	0.230738493853289	0.267829054164881
242	Verbal.Standard.Score	Social.Motivation	-0.284171221	1.22929355583778e-09	2.46978286355023e-09
243	Nonverbal.Reasoning.Standard.Score	Social.Motivation	-0.25618418	4.87224063316916e-08	8.80636037424921e-08
244	Spatial.Standard.Score	Social.Motivation	-0.280797856	1.95891169951778e-09	3.88087939751795e-09
245	General.Conceptual.Ability.Standard.Score	Social.Motivation	-0.311262766	2.31337171641144e-11	5.14964480969085e-11
246	Spatial.Nonverbal.Composite.Standard.Score	Social.Motivation	-0.304424457	1.86437976168463e-10	3.9584424968973e-10
247	Communication.Standard.Score	Social.Motivation	-0.615061542	0	0
248	Living.Skills.Standard.Score	Social.Motivation	-0.537270738	0	0
249	Socialization.Standard.Score	Social.Motivation	-0.688236702	0	0
250	Adaptive.Behavior.Composite.Standard.Score	Social.Motivation	-0.651779508	0	0
251	Social.Awareness	Social.Motivation	0.737762878640548	0	0
252	Social.Cognition	Social.Motivation	0.777945207141843	0	0
253	Social.Communication	Social.Motivation	0.826883809330793	0	0
254	Age.of.single.word	Restricted.Interest.and.Repetitive.Behavior	-0.006039013	0.934623427381988	0.945987281855777
255	Age.of.first.phrase	Restricted.Interest.and.Repetitive.Behavior	-0.091469726	0.213111718044963	0.249006594283469
256	Loss.of.Language.	Restricted.Interest.and.Repetitive.Behavior	0.1477743933792	0.043556959	0.0546257257271177
257	Social.Total	Restricted.Interest.and.Repetitive.Behavior	0.121876236547812	0.093912169	0.11391418233315
258	Communication.Total	Restricted.Interest.and.Repetitive.Behavior	0.163447876707107	0.024241429	0.0311181800256037
259	Behavioral.Total	Restricted.Interest.and.Repetitive.Behavior	0.360286878785763	3.29112617158955e-07	5.62808087947795e-07
260	Social.Affect.Total...New.Algorithm..Mod4.	Restricted.Interest.and.Repetitive.Behavior	0.033018553	0.648495739680322	0.689603085916988
261	Behavioral.Total...New.Algorithm..Mod4.	Restricted.Interest.and.Repetitive.Behavior	0.114929520898572	0.111483988746716	0.134170037738819
262	ADOS.Total...New.Algorithm..Mod4.	Restricted.Interest.and.Repetitive.Behavior	0.071688793	0.321813394838153	0.365091462593451
263	Comparison.Score...New.Algorithm..Mod4.	Restricted.Interest.and.Repetitive.Behavior	0.07540165	0.297322251453087	0.338962732147551
264	Verbal.Standard.Score	Restricted.Interest.and.Repetitive.Behavior	-0.352506177	8.03801469828613e-14	1.98121345524237e-13
265	Nonverbal.Reasoning.Standard.Score	Restricted.Interest.and.Repetitive.Behavior	-0.319660868	1.66835434356472e-11	3.74023341656886e-11
266	Spatial.Standard.Score	Restricted.Interest.and.Repetitive.Behavior	-0.388137231	0	0
267	General.Conceptual.Ability.Standard.Score	Restricted.Interest.and.Repetitive.Behavior	-0.400033059	0	0
268	Spatial.Nonverbal.Composite.Standard.Score	Restricted.Interest.and.Repetitive.Behavior	-0.395390979	0	0
269	Communication.Standard.Score	Restricted.Interest.and.Repetitive.Behavior	-0.662204221	0	0
270	Living.Skills.Standard.Score	Restricted.Interest.and.Repetitive.Behavior	-0.605580283	0	0
271	Socialization.Standard.Score	Restricted.Interest.and.Repetitive.Behavior	-0.736799354	0	0
272	Adaptive.Behavior.Composite.Standard.Score	Restricted.Interest.and.Repetitive.Behavior	-0.70534564	0	0
273	Social.Awareness	Restricted.Interest.and.Repetitive.Behavior	0.833643546997943	0	0
274	Social.Cognition	Restricted.Interest.and.Repetitive.Behavior	0.90853620396479	0	0
275	Social.Communication	Restricted.Interest.and.Repetitive.Behavior	0.907665184827015	0	0
276	Social.Motivation	Restricted.Interest.and.Repetitive.Behavior	0.768409677	0	0
277	Age.of.single.word	Awareness.T.Score	0.0196306477894564	0.78696019441725	0.816884153537018
278	Age.of.first.phrase	Awareness.T.Score	0.026862165647872	0.711494787859306	0.748299166635342
279	Loss.of.Language.	Awareness.T.Score	0.0549647833463044	0.44892185061648	0.494542622951289
280	Social.Total	Awareness.T.Score	0.229007908536971	0.001280718	0.00180067808030593
281	Communication.Total	Awareness.T.Score	0.206955186905669	0.003697417	0.00504734028589109
282	Behavioral.Total	Awareness.T.Score	0.146496171893647	0.040993674	0.0515135544540017
283	Social.Affect.Total...New.Algorithm..Mod4.	Awareness.T.Score	0.083602051	0.240403460820827	0.278461556613675
284	Behavioral.Total...New.Algorithm..Mod4.	Awareness.T.Score	0.035212051	0.621481990333009	0.664238987729951
285	ADOS.Total...New.Algorithm..Mod4.	Awareness.T.Score	0.086394323	0.225002058684461	0.261859425722986
286	Comparison.Score...New.Algorithm..Mod4.	Awareness.T.Score	0.080128562	0.260571384155233	0.300245742202374
287	Verbal.Standard.Score	Awareness.T.Score	-0.294430782	2.73681077800347e-10	5.74170668214518e-10
288	Nonverbal.Reasoning.Standard.Score	Awareness.T.Score	-0.245530069	1.71733687270859e-07	2.99481829343489e-07
289	Spatial.Standard.Score	Awareness.T.Score	-0.290387054	4.89824847349496e-10	1.0056338885556e-09
290	General.Conceptual.Ability.Standard.Score	Awareness.T.Score	-0.311834005	2.01008099054434e-11	4.49036826849702e-11
291	Spatial.Nonverbal.Composite.Standard.Score	Awareness.T.Score	-0.298098878	4.35510738583389e-10	8.9704639525206e-10
292	Communication.Standard.Score	Awareness.T.Score	-0.626410079	0	0
293	Living.Skills.Standard.Score	Awareness.T.Score	-0.551251992	0	0
294	Socialization.Standard.Score	Awareness.T.Score	-0.728443019	0	0
295	Adaptive.Behavior.Composite.Standard.Score	Awareness.T.Score	-0.674812295	0	0
296	Social.Awareness	Awareness.T.Score	0.997017979621342	0	0
297	Social.Cognition	Awareness.T.Score	0.869441596880744	0	0
298	Social.Communication	Awareness.T.Score	0.883055729344017	0	0
299	Social.Motivation	Awareness.T.Score	0.739444008852353	0	0
300	Restricted.Interest.and.Repetitive.Behavior	Awareness.T.Score	0.828079366219026	0	0
301	Age.of.single.word	Cognition.T.Score	0.0184971375363164	0.800032829597084	0.82916251918777
302	Age.of.first.phrase	Cognition.T.Score	-0.076181986	0.296168268137671	0.337821716396951
303	Loss.of.Language.	Cognition.T.Score	0.047714832	0.513281959466351	0.559022464864365
304	Social.Total	Cognition.T.Score	0.287316599460413	5.09217075048696e-05	7.72315481304519e-05
305	Communication.Total	Cognition.T.Score	0.243021596	0.000660600022372781	0.000940182999583456
306	Behavioral.Total	Cognition.T.Score	0.255726622044134	0.000331363746052471	0.000479022558185944
307	Social.Affect.Total...New.Algorithm..Mod4.	Cognition.T.Score	0.0243420525498593	0.734208181245758	0.76834119915946
308	Behavioral.Total...New.Algorithm..Mod4.	Cognition.T.Score	-0.022444078	0.754240868092689	0.787623836692294
309	ADOS.Total...New.Algorithm..Mod4.	Cognition.T.Score	0.0128799905669991	0.857438109898241	0.880795562484526
310	Comparison.Score...New.Algorithm..Mod4.	Cognition.T.Score	0.0140882279266426	0.844227368038824	0.86945171516977
311	Verbal.Standard.Score	Cognition.T.Score	-0.409153034	0	0
312	Nonverbal.Reasoning.Standard.Score	Cognition.T.Score	-0.333412586	7.38520355980654e-13	1.74616924468738e-12
313	Spatial.Standard.Score	Cognition.T.Score	-0.379609913	2.22044604925031e-16	5.86974713558561e-16
314	General.Conceptual.Ability.Standard.Score	Cognition.T.Score	-0.42294586	0	0
315	Spatial.Nonverbal.Composite.Standard.Score	Cognition.T.Score	-0.397755881	0	0
316	Communication.Standard.Score	Cognition.T.Score	-0.686028153	0	0
317	Living.Skills.Standard.Score	Cognition.T.Score	-0.594413782	0	0
318	Socialization.Standard.Score	Cognition.T.Score	-0.766518962	0	0
319	Adaptive.Behavior.Composite.Standard.Score	Cognition.T.Score	-0.723434762	0	0
320	Social.Awareness	Cognition.T.Score	0.867507943502355	0	0
321	Social.Cognition	Cognition.T.Score	0.997206626396142	0	0
322	Social.Communication	Cognition.T.Score	0.930130494	0	0
323	Social.Motivation	Cognition.T.Score	0.781964535704668	0	0
324	Restricted.Interest.and.Repetitive.Behavior	Cognition.T.Score	0.903056232439827	0	0
325	Awareness.T.Score	Cognition.T.Score	0.868958737345186	0	0
326	Age.of.single.word	Communication.T.Score	-0.007461191	0.918623195968311	0.933217946261153
327	Age.of.first.phrase	Communication.T.Score	-0.08143777	0.263998175948646	0.303718370869733
328	Loss.of.Language.	Communication.T.Score	0.058240428	0.424772349479483	0.470287479524085
329	Social.Total	Communication.T.Score	0.27682069602416	9.73242104238548e-05	0.000145557429284762
330	Communication.Total	Communication.T.Score	0.181589801085402	0.0114914945987086	0.015159299245179
331	Behavioral.Total	Communication.T.Score	0.181043175670941	0.0117471541507967	0.0154804193886844
332	Social.Affect.Total...New.Algorithm..Mod4.	Communication.T.Score	0.125148260389235	0.079729654	0.0975505361752634
333	Behavioral.Total...New.Algorithm..Mod4.	Communication.T.Score	0.060129215	0.401276978751022	0.446402932488529
334	ADOS.Total...New.Algorithm..Mod4.	Communication.T.Score	0.132109906629954	0.064231395	0.0795142858417508
335	Comparison.Score...New.Algorithm..Mod4.	Communication.T.Score	0.12670959445686	0.076014431	0.0932376062196275
336	Verbal.Standard.Score	Communication.T.Score	-0.33498695	5.6754601018838e-13	1.35132919425317e-12
337	Nonverbal.Reasoning.Standard.Score	Communication.T.Score	-0.294097232	3.30065530462775e-10	6.87234129495877e-10
338	Spatial.Standard.Score	Communication.T.Score	-0.346975859	7.28306304154103e-14	1.7971406118165e-13
339	General.Conceptual.Ability.Standard.Score	Communication.T.Score	-0.367315632	1.77635683940025e-15	4.60745818661605e-15
340	Spatial.Nonverbal.Composite.Standard.Score	Communication.T.Score	-0.360936687	2.62012633811537e-14	6.56445054160421e-14
341	Communication.Standard.Score	Communication.T.Score	-0.693339717	0	0
342	Living.Skills.Standard.Score	Communication.T.Score	-0.605262666	0	0
343	Socialization.Standard.Score	Communication.T.Score	-0.790287234	0	0
344	Adaptive.Behavior.Composite.Standard.Score	Communication.T.Score	-0.739871506	0	0
345	Social.Awareness	Communication.T.Score	0.878613245515117	0	0
346	Social.Cognition	Communication.T.Score	0.929466560561866	0	0
347	Social.Communication	Communication.T.Score	0.99488042031164	0	0
348	Social.Motivation	Communication.T.Score	0.830967443777462	0	0
349	Restricted.Interest.and.Repetitive.Behavior	Communication.T.Score	0.901706074739433	0	0
350	Awareness.T.Score	Communication.T.Score	0.883000390186761	0	0
351	Cognition.T.Score	Communication.T.Score	0.932092456293054	0	0
352	Age.of.single.word	Motivation.T.Score	0.142733606	0.048865197	0.0610572781546304
353	Age.of.first.phrase	Motivation.T.Score	0.087099157	0.23087382308114	0.267915651613359
354	Loss.of.Language.	Motivation.T.Score	0.089326666	0.219119236651357	0.255552226303407
355	Social.Total	Motivation.T.Score	0.203211805551841	0.004485483	0.00610424151634793
356	Communication.Total	Motivation.T.Score	0.065549756	0.363836336380728	0.407940512353691
357	Behavioral.Total	Motivation.T.Score	0.177912997062791	0.0130698749366804	0.0171415838943621
358	Social.Affect.Total...New.Algorithm..Mod4.	Motivation.T.Score	0.159974986177755	0.0247329170624575	0.0316845615794316
359	Behavioral.Total...New.Algorithm..Mod4.	Motivation.T.Score	-0.081834191	0.252952778275173	0.291924576968366
360	ADOS.Total...New.Algorithm..Mod4.	Motivation.T.Score	0.109265763705878	0.1264037263732	0.151341449323897
361	Comparison.Score...New.Algorithm..Mod4.	Motivation.T.Score	0.065855005	0.357867863351609	0.401861291195546
362	Verbal.Standard.Score	Motivation.T.Score	-0.280294254	2.09890194113882e-09	4.1470467372613e-09
363	Nonverbal.Reasoning.Standard.Score	Motivation.T.Score	-0.255749075	5.14215363622839e-08	9.27142698939094e-08
364	Spatial.Standard.Score	Motivation.T.Score	-0.282053062	1.64829616622342e-09	3.28468052636753e-09
365	General.Conceptual.Ability.Standard.Score	Motivation.T.Score	-0.309899823	2.85358403573355e-11	6.32663958073187e-11
366	Spatial.Nonverbal.Composite.Standard.Score	Motivation.T.Score	-0.302981878	2.29147811836583e-10	4.8396368876161e-10
367	Communication.Standard.Score	Motivation.T.Score	-0.606041458	0	0
368	Living.Skills.Standard.Score	Motivation.T.Score	-0.526855832	0	0
369	Socialization.Standard.Score	Motivation.T.Score	-0.681143516	0	0
370	Adaptive.Behavior.Composite.Standard.Score	Motivation.T.Score	-0.642306256	0	0
371	Social.Awareness	Motivation.T.Score	0.730545592148026	0	0
372	Social.Cognition	Motivation.T.Score	0.770519400402563	0	0
373	Social.Communication	Motivation.T.Score	0.81986877868132	0	0
374	Social.Motivation	Motivation.T.Score	0.99684241204062	0	0
375	Restricted.Interest.and.Repetitive.Behavior	Motivation.T.Score	0.761672555481899	0	0
376	Awareness.T.Score	Motivation.T.Score	0.733847676360659	0	0
377	Cognition.T.Score	Motivation.T.Score	0.777980805	0	0
378	Communication.T.Score	Motivation.T.Score	0.828174630110928	0	0
379	Age.of.single.word	Restricted.Repetitive.Behavior.T.Score	0.029498781	0.689388801196311	0.729046833863405
380	Age.of.first.phrase	Restricted.Repetitive.Behavior.T.Score	-0.059133446	0.42270458950361	0.468233153123255
381	Loss.of.Language.	Restricted.Repetitive.Behavior.T.Score	0.121958858980985	0.097260896	0.11775935048079
382	Social.Total	Restricted.Repetitive.Behavior.T.Score	0.065629367	0.369592529431852	0.41323929038351
383	Communication.Total	Restricted.Repetitive.Behavior.T.Score	0.122193461825662	0.093930144	0.11391418233315
384	Behavioral.Total	Restricted.Repetitive.Behavior.T.Score	0.33844335287641	1.9046779735632e-06	3.11815926506895e-06
385	Social.Affect.Total...New.Algorithm..Mod4.	Restricted.Repetitive.Behavior.T.Score	-0.001977391	0.978226539	0.982681122510929
386	Behavioral.Total...New.Algorithm..Mod4.	Restricted.Repetitive.Behavior.T.Score	0.096300153	0.18277732385662	0.215388235271209
387	ADOS.Total...New.Algorithm..Mod4.	Restricted.Repetitive.Behavior.T.Score	0.0341905300873636	0.636896446012576	0.678740850195045
388	Comparison.Score...New.Algorithm..Mod4.	Restricted.Repetitive.Behavior.T.Score	0.052501665	0.468366963	0.51416646945907
389	Verbal.Standard.Score	Restricted.Repetitive.Behavior.T.Score	-0.333424644	2.04591898977924e-12	4.75083925416105e-12
390	Nonverbal.Reasoning.Standard.Score	Restricted.Repetitive.Behavior.T.Score	-0.310835982	6.62647714477771e-11	1.44161820329188e-10
391	Spatial.Standard.Score	Restricted.Repetitive.Behavior.T.Score	-0.387848406	0	0
392	General.Conceptual.Ability.Standard.Score	Restricted.Repetitive.Behavior.T.Score	-0.389488367	0	0
393	Spatial.Nonverbal.Composite.Standard.Score	Restricted.Repetitive.Behavior.T.Score	-0.390659568	4.44089209850063e-16	1.16556906237863e-15
394	Communication.Standard.Score	Restricted.Repetitive.Behavior.T.Score	-0.648742943	0	0
395	Living.Skills.Standard.Score	Restricted.Repetitive.Behavior.T.Score	-0.589476314	0	0
396	Socialization.Standard.Score	Restricted.Repetitive.Behavior.T.Score	-0.731399044	0	0
397	Adaptive.Behavior.Composite.Standard.Score	Restricted.Repetitive.Behavior.T.Score	-0.694226585	0	0
398	Social.Awareness	Restricted.Repetitive.Behavior.T.Score	0.830233254	0	0
399	Social.Cognition	Restricted.Repetitive.Behavior.T.Score	0.907037429	0	0
400	Social.Communication	Restricted.Repetitive.Behavior.T.Score	0.905865061549147	0	0
401	Social.Motivation	Restricted.Repetitive.Behavior.T.Score	0.775931300855352	0	0
402	Restricted.Interest.and.Repetitive.Behavior	Restricted.Repetitive.Behavior.T.Score	0.991429466124035	0	0
403	Awareness.T.Score	Restricted.Repetitive.Behavior.T.Score	0.832000400536711	0	0
404	Cognition.T.Score	Restricted.Repetitive.Behavior.T.Score	0.9084731697733	0	0
405	Communication.T.Score	Restricted.Repetitive.Behavior.T.Score	0.908699103132073	0	0
406	Motivation.T.Score	Restricted.Repetitive.Behavior.T.Score	0.773994841535048	0	0
407	Age.of.single.word	Total.Raw.Score	0.0221969474635487	0.76300231	0.795643155688962
408	Age.of.first.phrase	Total.Raw.Score	-0.059820762	0.416057415044674	0.461658259396938
409	Loss.of.Language.	Total.Raw.Score	0.094069869	0.200333364038653	0.234697504550859
410	Social.Total	Total.Raw.Score	0.2658147852392	0.00020994836783883	0.000307942885274242
411	Communication.Total	Total.Raw.Score	0.212117872292326	0.003302765	0.00451978882754342
412	Behavioral.Total	Total.Raw.Score	0.294848471769992	3.63447452418342e-05	5.54854726667725e-05
413	Social.Affect.Total...New.Algorithm..Mod4.	Total.Raw.Score	0.132723933147504	0.065058784	0.0805159481088359
414	Behavioral.Total...New.Algorithm..Mod4.	Total.Raw.Score	0.0250477341428429	0.728835964438073	0.763106704568237
415	ADOS.Total...New.Algorithm..Mod4.	Total.Raw.Score	0.125239514869312	0.081864498	0.0999684929908663
416	Comparison.Score...New.Algorithm..Mod4.	Total.Raw.Score	0.117046121194585	0.104094451779398	0.125653822503613
417	Verbal.Standard.Score	Total.Raw.Score	-0.358329789	1.46549439250521e-14	3.71168843842306e-14
418	Nonverbal.Reasoning.Standard.Score	Total.Raw.Score	-0.309157555	4.82149875580262e-11	1.05570483923579e-10
419	Spatial.Standard.Score	Total.Raw.Score	-0.354523703	2.8643754035329e-14	7.17231797978841e-14
420	General.Conceptual.Ability.Standard.Score	Total.Raw.Score	-0.385586658	0	0
421	Spatial.Nonverbal.Composite.Standard.Score	Total.Raw.Score	-0.372228057	5.32907051820075e-15	1.36935696716958e-14
422	Communication.Standard.Score	Total.Raw.Score	-0.705294955	0	0
423	Living.Skills.Standard.Score	Total.Raw.Score	-0.622567235	0	0
424	Socialization.Standard.Score	Total.Raw.Score	-0.795933411	0	0
425	Adaptive.Behavior.Composite.Standard.Score	Total.Raw.Score	-0.751209911	0	0
426	Social.Awareness	Total.Raw.Score	0.911343175332957	0	0
427	Social.Cognition	Total.Raw.Score	0.961420065634634	0	0
428	Social.Communication	Total.Raw.Score	0.981561612694967	0	0
429	Social.Motivation	Total.Raw.Score	0.869913445	0	0
430	Restricted.Interest.and.Repetitive.Behavior	Total.Raw.Score	0.94736260940956	0	0
431	Awareness.T.Score	Total.Raw.Score	0.909861892446	0	0
432	Cognition.T.Score	Total.Raw.Score	0.958655878040189	0	0
433	Communication.T.Score	Total.Raw.Score	0.977439592775544	0	0
434	Motivation.T.Score	Total.Raw.Score	0.86260073684685	0	0
435	Restricted.Repetitive.Behavior.T.Score	Total.Raw.Score	0.945984342141253	0	0
436	Age.of.single.word	Total.T.Score	0.0426119855885387	0.562544575	0.607873295346559
437	Age.of.first.phrase	Total.T.Score	-0.041276223	0.574866866482156	0.618761500059882
438	Loss.of.Language.	Total.T.Score	0.084439288	0.250555644421705	0.289385210258786
439	Social.Total	Total.T.Score	0.234369434471495	0.001135147	0.0016005971760946
440	Communication.Total	Total.T.Score	0.18466019555119	0.010755575808189	0.0142289656568905
441	Behavioral.Total	Total.T.Score	0.290858961	4.67863672668489e-05	7.11062529732475e-05
442	Social.Affect.Total...New.Algorithm..Mod4.	Total.T.Score	0.088189471	0.221411655592175	0.2578849589421
443	Behavioral.Total...New.Algorithm..Mod4.	Total.T.Score	0.015393387681109	0.831301914069463	0.857541277735439
444	ADOS.Total...New.Algorithm..Mod4.	Total.T.Score	0.082749162	0.251347541581127	0.290223855916234
445	Comparison.Score...New.Algorithm..Mod4.	Total.T.Score	0.077626708	0.281993499482593	0.323157225900571
446	Verbal.Standard.Score	Total.T.Score	-0.353230069	3.59712259978551e-14	8.96638695494557e-14
447	Nonverbal.Reasoning.Standard.Score	Total.T.Score	-0.302920743	1.21853194201549e-10	2.60725651220773e-10
448	Spatial.Standard.Score	Total.T.Score	-0.358585471	1.37667655053519e-14	3.49275269750505e-14
449	General.Conceptual.Ability.Standard.Score	Total.T.Score	-0.382483622	0	0
450	Spatial.Nonverbal.Composite.Standard.Score	Total.T.Score	-0.37123788	6.66133814775094e-15	1.70277079419914e-14
451	Communication.Standard.Score	Total.T.Score	-0.697687387	0	0
452	Living.Skills.Standard.Score	Total.T.Score	-0.611899555	0	0
453	Socialization.Standard.Score	Total.T.Score	-0.791451064	0	0
454	Adaptive.Behavior.Composite.Standard.Score	Total.T.Score	-0.743601745	0	0
455	Social.Awareness	Total.T.Score	0.905400468612665	0	0
456	Social.Cognition	Total.T.Score	0.956369904917066	0	0
457	Social.Communication	Total.T.Score	0.97544597134085	0	0
458	Social.Motivation	Total.T.Score	0.874096912199411	0	0
459	Restricted.Interest.and.Repetitive.Behavior	Total.T.Score	0.939414563306018	0	0
460	Awareness.T.Score	Total.T.Score	0.909248788530196	0	0
461	Cognition.T.Score	Total.T.Score	0.959536837743338	0	0
462	Communication.T.Score	Total.T.Score	0.980372308608176	0	0
463	Motivation.T.Score	Total.T.Score	0.871847960394939	0	0
464	Restricted.Repetitive.Behavior.T.Score	Total.T.Score	0.947908932820501	0	0
465	Total.Raw.Score	Total.T.Score	0.995049799388279	0	0
466	Age.of.single.word	Recalling.Sentences.Scaled.Score	0.100400238315844	0.145146635369986	0.172843982524258
467	Age.of.first.phrase	Recalling.Sentences.Scaled.Score	0.122302016568816	0.076287286	0.0935462773296276
468	Loss.of.Language.	Recalling.Sentences.Scaled.Score	-0.037821854	0.583942795744036	0.627461182372793
469	Social.Total	Recalling.Sentences.Scaled.Score	-0.197365811	0.003584959	0.00489837073645091
470	Communication.Total	Recalling.Sentences.Scaled.Score	-0.159072931	0.0193233208434411	0.0250380298270961
471	Behavioral.Total	Recalling.Sentences.Scaled.Score	0.0370501618401485	0.588128313599795	0.631343581411751
472	Social.Affect.Total...New.Algorithm..Mod4.	Recalling.Sentences.Scaled.Score	-0.226061536	0.000690661395643888	0.000982650137884822
473	Behavioral.Total...New.Algorithm..Mod4.	Recalling.Sentences.Scaled.Score	-0.127607198	0.057651446	0.0716703803189631
474	ADOS.Total...New.Algorithm..Mod4.	Recalling.Sentences.Scaled.Score	-0.247777403	0.000192028014661005	0.000282221052859545
475	Comparison.Score...New.Algorithm..Mod4.	Recalling.Sentences.Scaled.Score	-0.202972067	0.002374925	0.00328469250783699
476	Verbal.Standard.Score	Recalling.Sentences.Scaled.Score	0.665857312813483	0	0
477	Nonverbal.Reasoning.Standard.Score	Recalling.Sentences.Scaled.Score	0.507714910273238	0	0
478	Spatial.Standard.Score	Recalling.Sentences.Scaled.Score	0.45474157778378	0	0
479	General.Conceptual.Ability.Standard.Score	Recalling.Sentences.Scaled.Score	0.630658670400875	0	0
480	Spatial.Nonverbal.Composite.Standard.Score	Recalling.Sentences.Scaled.Score	0.527600973322346	0	0
481	Communication.Standard.Score	Recalling.Sentences.Scaled.Score	0.52693509430652	0	0
482	Living.Skills.Standard.Score	Recalling.Sentences.Scaled.Score	0.414364305860669	0	0
483	Socialization.Standard.Score	Recalling.Sentences.Scaled.Score	0.438519282091298	0	0
484	Adaptive.Behavior.Composite.Standard.Score	Recalling.Sentences.Scaled.Score	0.485436521238254	0	0
485	Social.Awareness	Recalling.Sentences.Scaled.Score	-0.379447781	4.44089209850063e-16	1.16556906237863e-15
486	Social.Cognition	Recalling.Sentences.Scaled.Score	-0.4430467	0	0
487	Social.Communication	Recalling.Sentences.Scaled.Score	-0.424597819	0	0
488	Social.Motivation	Recalling.Sentences.Scaled.Score	-0.346840044	1.85407245112401e-13	4.52192794602495e-13
489	Restricted.Interest.and.Repetitive.Behavior	Recalling.Sentences.Scaled.Score	-0.417426516	0	0
490	Awareness.T.Score	Recalling.Sentences.Scaled.Score	-0.362874096	1.06581410364015e-14	2.71342863546471e-14
491	Cognition.T.Score	Recalling.Sentences.Scaled.Score	-0.437187647	0	0
492	Communication.T.Score	Recalling.Sentences.Scaled.Score	-0.418377627	0	0
493	Motivation.T.Score	Recalling.Sentences.Scaled.Score	-0.337687215	8.5353946133182e-13	2.01380540288556e-12
494	Restricted.Repetitive.Behavior.T.Score	Recalling.Sentences.Scaled.Score	-0.392325816	0	0
495	Total.Raw.Score	Recalling.Sentences.Scaled.Score	-0.419967367	0	0
496	Total.T.Score	Recalling.Sentences.Scaled.Score	-0.411854634	0	0
497	Age.of.single.word	Formulated.Sentences.Scaled.Score	0.123642945996287	0.073787512	0.0906573386087441
498	Age.of.first.phrase	Formulated.Sentences.Scaled.Score	0.127751865708285	0.065274839	0.0807380402769835
499	Loss.of.Language.	Formulated.Sentences.Scaled.Score	-0.024137952	0.728024175727937	0.762853865627959
500	Social.Total	Formulated.Sentences.Scaled.Score	-0.293650365	1.25824097549909e-05	1.97486986264745e-05
501	Communication.Total	Formulated.Sentences.Scaled.Score	-0.200599731	0.003205082	0.00438883357666046
502	Behavioral.Total	Formulated.Sentences.Scaled.Score	0.005109407	0.940766189963843	0.950678064617607
503	Social.Affect.Total...New.Algorithm..Mod4.	Formulated.Sentences.Scaled.Score	-0.205981253	0.002134945	0.00296579891057935
504	Behavioral.Total...New.Algorithm..Mod4.	Formulated.Sentences.Scaled.Score	-0.051981794	0.442997590355606	0.488748529294557
505	ADOS.Total...New.Algorithm..Mod4.	Formulated.Sentences.Scaled.Score	-0.202015535	0.002608999	0.00359378819481736
506	Comparison.Score...New.Algorithm..Mod4.	Formulated.Sentences.Scaled.Score	-0.170118191	0.0114931677187498	0.015159299245179
507	Verbal.Standard.Score	Formulated.Sentences.Scaled.Score	0.586849836024338	0	0
508	Nonverbal.Reasoning.Standard.Score	Formulated.Sentences.Scaled.Score	0.523353608054137	0	0
509	Spatial.Standard.Score	Formulated.Sentences.Scaled.Score	0.418138384130089	0	0
510	General.Conceptual.Ability.Standard.Score	Formulated.Sentences.Scaled.Score	0.588135451203415	0	0
511	Spatial.Nonverbal.Composite.Standard.Score	Formulated.Sentences.Scaled.Score	0.523912063385842	0	0
512	Communication.Standard.Score	Formulated.Sentences.Scaled.Score	0.426721526979822	0	0
513	Living.Skills.Standard.Score	Formulated.Sentences.Scaled.Score	0.301567760036063	3.61364271839193e-11	7.96373210466793e-11
514	Socialization.Standard.Score	Formulated.Sentences.Scaled.Score	0.369035956833808	2.22044604925031e-16	5.86974713558561e-16
515	Adaptive.Behavior.Composite.Standard.Score	Formulated.Sentences.Scaled.Score	0.385876556165056	0	0
516	Social.Awareness	Formulated.Sentences.Scaled.Score	-0.362522609	1.19904086659517e-14	3.0455776070339e-14
517	Social.Cognition	Formulated.Sentences.Scaled.Score	-0.448247704	0	0
518	Social.Communication	Formulated.Sentences.Scaled.Score	-0.391824249	0	0
519	Social.Motivation	Formulated.Sentences.Scaled.Score	-0.279488293	4.97036678481777e-09	9.61809572570877e-09
520	Restricted.Interest.and.Repetitive.Behavior	Formulated.Sentences.Scaled.Score	-0.414006767	0	0
521	Awareness.T.Score	Formulated.Sentences.Scaled.Score	-0.344764085	2.80886425230165e-13	6.7868067257146e-13
522	Cognition.T.Score	Formulated.Sentences.Scaled.Score	-0.440818526	0	0
523	Communication.T.Score	Formulated.Sentences.Scaled.Score	-0.385415507	2.22044604925031e-16	5.86974713558561e-16
524	Motivation.T.Score	Formulated.Sentences.Scaled.Score	-0.269951036	1.69357186052821e-08	3.15808920061304e-08
525	Restricted.Repetitive.Behavior.T.Score	Formulated.Sentences.Scaled.Score	-0.383952389	8.88178419700125e-16	2.32009661794965e-15
526	Total.Raw.Score	Formulated.Sentences.Scaled.Score	-0.397925909	0	0
527	Total.T.Score	Formulated.Sentences.Scaled.Score	-0.386448789	4.44089209850063e-16	1.16556906237863e-15
528	Recalling.Sentences.Scaled.Score	Formulated.Sentences.Scaled.Score	0.676957148361795	0	0
529	Age.of.single.word	Concepts...Following.Directions.Scaled.Score	0.06617292	0.484230703566335	0.529867525827051
530	Age.of.first.phrase	Concepts...Following.Directions.Scaled.Score	0.090594402	0.337762088	0.38102948919867
531	Loss.of.Language.	Concepts...Following.Directions.Scaled.Score	-0.060653082	0.521489320114843	0.5674009569289
532	Social.Total	Concepts...Following.Directions.Scaled.Score	-0.192889429	0.0380321298684094	0.0479285224162875
533	Communication.Total	Concepts...Following.Directions.Scaled.Score	-0.129352172	0.166389227381999	0.196864915851268
534	Behavioral.Total	Concepts...Following.Directions.Scaled.Score	-0.082245086	0.380105514117024	0.424348564849268
535	Social.Affect.Total...New.Algorithm..Mod4.	Concepts...Following.Directions.Scaled.Score	-0.321520989	0.000304865991963554	0.000441585277919633
536	Behavioral.Total...New.Algorithm..Mod4.	Concepts...Following.Directions.Scaled.Score	-0.126936629	0.163538104684559	0.193751374293306
537	ADOS.Total...New.Algorithm..Mod4.	Concepts...Following.Directions.Scaled.Score	-0.326353123	0.000243929128505016	0.000355891307858509
538	Comparison.Score...New.Algorithm..Mod4.	Concepts...Following.Directions.Scaled.Score	-0.246908246	0.006112227	0.00823927452612282
539	Verbal.Standard.Score	Concepts...Following.Directions.Scaled.Score	0.628948794998412	0	0
540	Nonverbal.Reasoning.Standard.Score	Concepts...Following.Directions.Scaled.Score	0.535023852573592	0	0
541	Spatial.Standard.Score	Concepts...Following.Directions.Scaled.Score	0.52066207927742	0	0
542	General.Conceptual.Ability.Standard.Score	Concepts...Following.Directions.Scaled.Score	0.650717649551953	0	0
543	Spatial.Nonverbal.Composite.Standard.Score	Concepts...Following.Directions.Scaled.Score	0.569023441	0	0
544	Communication.Standard.Score	Concepts...Following.Directions.Scaled.Score	0.499458190643946	0	0
545	Living.Skills.Standard.Score	Concepts...Following.Directions.Scaled.Score	0.378723451652766	7.0396799500827e-10	1.43063417502372e-09
546	Socialization.Standard.Score	Concepts...Following.Directions.Scaled.Score	0.384942729127106	3.49797524279438e-10	7.27288726258662e-10
547	Adaptive.Behavior.Composite.Standard.Score	Concepts...Following.Directions.Scaled.Score	0.441270929643974	3.05977465586693e-13	7.38093263077359e-13
548	Social.Awareness	Concepts...Following.Directions.Scaled.Score	-0.335709392	2.20465864231301e-07	3.81748584375392e-07
549	Social.Cognition	Concepts...Following.Directions.Scaled.Score	-0.475134345	3.95239396766556e-14	9.8352860605417e-14
550	Social.Communication	Concepts...Following.Directions.Scaled.Score	-0.429536098	1.31645805367953e-11	2.96035317677577e-11
551	Social.Motivation	Concepts...Following.Directions.Scaled.Score	-0.367612265	1.13490870035093e-08	2.15086648880942e-08
552	Restricted.Interest.and.Repetitive.Behavior	Concepts...Following.Directions.Scaled.Score	-0.417038987	7.73916486451753e-11	1.67460497215553e-10
553	Awareness.T.Score	Concepts...Following.Directions.Scaled.Score	-0.338803144	1.67719045318648e-07	2.92596452331307e-07
554	Cognition.T.Score	Concepts...Following.Directions.Scaled.Score	-0.475933177	3.5527136788005e-14	8.87072594842547e-14
555	Communication.T.Score	Concepts...Following.Directions.Scaled.Score	-0.432829561	8.82627304576999e-12	1.99802548373203e-11
556	Motivation.T.Score	Concepts...Following.Directions.Scaled.Score	-0.359366818	2.52172052128685e-08	4.64350206173522e-08
557	Restricted.Repetitive.Behavior.T.Score	Concepts...Following.Directions.Scaled.Score	-0.406297632	2.58719268231289e-10	5.43815822504262e-10
558	Total.Raw.Score	Concepts...Following.Directions.Scaled.Score	-0.434924608	7.59992069276905e-12	1.72395116177363e-11
559	Total.T.Score	Concepts...Following.Directions.Scaled.Score	-0.432032149	1.08086872785407e-11	2.44302911234229e-11
560	Recalling.Sentences.Scaled.Score	Concepts...Following.Directions.Scaled.Score	0.668691243392527	0	0
561	Formulated.Sentences.Scaled.Score	Concepts...Following.Directions.Scaled.Score	0.638154928633669	0	0
562	Age.of.single.word	Word.Classes.2...Receptive.Scaled.Score	0.096045149	0.210083832111223	0.245663892731173
563	Age.of.first.phrase	Word.Classes.2...Receptive.Scaled.Score	0.107721348028177	0.1607983177092	0.190659010409296
564	Loss.of.Language.	Word.Classes.2...Receptive.Scaled.Score	-0.078981513	0.303061870210671	0.345149450534198
565	Social.Total	Word.Classes.2...Receptive.Scaled.Score	-0.262741172	0.000443491446838973	0.000637356437607019
566	Communication.Total	Word.Classes.2...Receptive.Scaled.Score	-0.205293413	0.006422264	0.00864136284476975
567	Behavioral.Total	Word.Classes.2...Receptive.Scaled.Score	-0.106087466	0.162325128306663	0.192417642689144
568	Social.Affect.Total...New.Algorithm..Mod4.	Word.Classes.2...Receptive.Scaled.Score	-0.27067744	0.00021927346087991	0.000321193396215857
569	Behavioral.Total...New.Algorithm..Mod4.	Word.Classes.2...Receptive.Scaled.Score	-0.179762218	0.015172719	0.0198111974631548
570	ADOS.Total...New.Algorithm..Mod4.	Word.Classes.2...Receptive.Scaled.Score	-0.308527961	2.26091205144385e-05	3.49882285898642e-05
571	Comparison.Score...New.Algorithm..Mod4.	Word.Classes.2...Receptive.Scaled.Score	-0.28194883	0.000115249462711464	0.000171436490048206
572	Verbal.Standard.Score	Word.Classes.2...Receptive.Scaled.Score	0.729384871718641	0	0
573	Nonverbal.Reasoning.Standard.Score	Word.Classes.2...Receptive.Scaled.Score	0.576508935607246	0	0
574	Spatial.Standard.Score	Word.Classes.2...Receptive.Scaled.Score	0.495139207088465	0	0
575	General.Conceptual.Ability.Standard.Score	Word.Classes.2...Receptive.Scaled.Score	0.693630310043971	0	0
576	Spatial.Nonverbal.Composite.Standard.Score	Word.Classes.2...Receptive.Scaled.Score	0.5952608866598	0	0
577	Communication.Standard.Score	Word.Classes.2...Receptive.Scaled.Score	0.421826407219598	0	0
578	Living.Skills.Standard.Score	Word.Classes.2...Receptive.Scaled.Score	0.316259375156216	2.41458852912046e-10	5.08747115113634e-10
579	Socialization.Standard.Score	Word.Classes.2...Receptive.Scaled.Score	0.380711979202032	1.17683640610267e-14	2.99089989845908e-14
580	Adaptive.Behavior.Composite.Standard.Score	Word.Classes.2...Receptive.Scaled.Score	0.393851063579106	1.33226762955019e-15	3.46578112121193e-15
581	Social.Awareness	Word.Classes.2...Receptive.Scaled.Score	-0.332906455	1.39444900071339e-10	2.97788431323693e-10
582	Social.Cognition	Word.Classes.2...Receptive.Scaled.Score	-0.429278739	0	0
583	Social.Communication	Word.Classes.2...Receptive.Scaled.Score	-0.365812879	1.59872115546023e-12	3.7280960559675e-12
584	Social.Motivation	Word.Classes.2...Receptive.Scaled.Score	-0.282730839	7.10881344900827e-08	1.26928712816772e-07
585	Restricted.Interest.and.Repetitive.Behavior	Word.Classes.2...Receptive.Scaled.Score	-0.380175819	4.2321701698711e-13	1.01259950051363e-12
586	Awareness.T.Score	Word.Classes.2...Receptive.Scaled.Score	-0.325380929	3.77861741895913e-10	7.81954036231129e-10
587	Cognition.T.Score	Word.Classes.2...Receptive.Scaled.Score	-0.421668795	0	0
588	Communication.T.Score	Word.Classes.2...Receptive.Scaled.Score	-0.358646647	4.6092019090338e-12	1.05421455793972e-11
589	Motivation.T.Score	Word.Classes.2...Receptive.Scaled.Score	-0.273099893	2.02090588485859e-07	3.50343291316154e-07
590	Restricted.Repetitive.Behavior.T.Score	Word.Classes.2...Receptive.Scaled.Score	-0.367176663	2.93498558789906e-12	6.77611533951369e-12
591	Total.Raw.Score	Word.Classes.2...Receptive.Scaled.Score	-0.377251776	4.12558875950708e-13	9.87634162069737e-13
592	Total.T.Score	Word.Classes.2...Receptive.Scaled.Score	-0.36519152	2.52664555944193e-12	5.84253679678082e-12
593	Recalling.Sentences.Scaled.Score	Word.Classes.2...Receptive.Scaled.Score	0.687287718809678	0	0
594	Formulated.Sentences.Scaled.Score	Word.Classes.2...Receptive.Scaled.Score	0.679846454622885	0	0
595	Concepts...Following.Directions.Scaled.Score	Word.Classes.2...Receptive.Scaled.Score	0.641584451288377	0	0
596	Age.of.single.word	Word.Classes.2..Expressive.Scaled.Score	0.0494040196169501	0.516165988146413	0.56202476300641
597	Age.of.first.phrase	Word.Classes.2..Expressive.Scaled.Score	0.074646641	0.327616455288574	0.370721672411692
598	Loss.of.Language.	Word.Classes.2..Expressive.Scaled.Score	-0.079492304	0.29569771482893	0.337372205281934
599	Social.Total	Word.Classes.2..Expressive.Scaled.Score	-0.206055575	0.005790198	0.00782181291704928
600	Communication.Total	Word.Classes.2..Expressive.Scaled.Score	-0.205382088	0.005955617	0.00803307312870682
601	Behavioral.Total	Word.Classes.2..Expressive.Scaled.Score	-0.109685418	0.144984677493185	0.17269773139847
602	Social.Affect.Total...New.Algorithm..Mod4.	Word.Classes.2..Expressive.Scaled.Score	-0.260984095	0.000333103111749944	0.000481379275807649
603	Behavioral.Total...New.Algorithm..Mod4.	Word.Classes.2..Expressive.Scaled.Score	-0.126425961	0.086379805	0.105249295680751
604	ADOS.Total...New.Algorithm..Mod4.	Word.Classes.2..Expressive.Scaled.Score	-0.281309208	0.000104925240604015	0.000156553994435209
605	Comparison.Score...New.Algorithm..Mod4.	Word.Classes.2..Expressive.Scaled.Score	-0.266629546	0.000243871357344272	0.000355891307858509
606	Verbal.Standard.Score	Word.Classes.2..Expressive.Scaled.Score	0.747845244329049	0	0
607	Nonverbal.Reasoning.Standard.Score	Word.Classes.2..Expressive.Scaled.Score	0.576525329212932	0	0
608	Spatial.Standard.Score	Word.Classes.2..Expressive.Scaled.Score	0.476806456745486	0	0
609	General.Conceptual.Ability.Standard.Score	Word.Classes.2..Expressive.Scaled.Score	0.696229777938923	0	0
610	Spatial.Nonverbal.Composite.Standard.Score	Word.Classes.2..Expressive.Scaled.Score	0.581130963958049	0	0
611	Communication.Standard.Score	Word.Classes.2..Expressive.Scaled.Score	0.416246573508251	0	0
612	Living.Skills.Standard.Score	Word.Classes.2..Expressive.Scaled.Score	0.26754430214858	9.09587916098076e-08	1.61168750434727e-07
613	Socialization.Standard.Score	Word.Classes.2..Expressive.Scaled.Score	0.346092759059682	2.48689957516035e-12	5.75666365456845e-12
614	Adaptive.Behavior.Composite.Standard.Score	Word.Classes.2..Expressive.Scaled.Score	0.361477724591238	2.33368879776208e-13	5.66038206472034e-13
615	Social.Awareness	Word.Classes.2..Expressive.Scaled.Score	-0.288715786	2.78051026647574e-08	5.1093757999546e-08
616	Social.Cognition	Word.Classes.2..Expressive.Scaled.Score	-0.404231013	2.44249065417534e-15	6.3278148950215e-15
617	Social.Communication	Word.Classes.2..Expressive.Scaled.Score	-0.339068091	5.67470515022705e-11	1.23577488266544e-10
618	Social.Motivation	Word.Classes.2..Expressive.Scaled.Score	-0.273609494	1.62952336069111e-07	2.84505621977411e-07
619	Restricted.Interest.and.Repetitive.Behavior	Word.Classes.2..Expressive.Scaled.Score	-0.375063674	6.7257310831792e-13	1.59365872926888e-12
620	Awareness.T.Score	Word.Classes.2..Expressive.Scaled.Score	-0.283486597	5.04441994841898e-08	9.11010266574889e-08
621	Cognition.T.Score	Word.Classes.2..Expressive.Scaled.Score	-0.398648912	6.21724893790088e-15	1.59201986732552e-14
622	Communication.T.Score	Word.Classes.2..Expressive.Scaled.Score	-0.334643658	1.03846931054363e-10	2.23281023300122e-10
623	Motivation.T.Score	Word.Classes.2..Expressive.Scaled.Score	-0.265889235	3.69820743806315e-07	6.29494259904885e-07
624	Restricted.Repetitive.Behavior.T.Score	Word.Classes.2..Expressive.Scaled.Score	-0.366614252	2.37321273743873e-12	5.4963856155274e-12
625	Total.Raw.Score	Word.Classes.2..Expressive.Scaled.Score	-0.358387653	5.50715029135063e-12	1.25568718787798e-11
626	Total.T.Score	Word.Classes.2..Expressive.Scaled.Score	-0.352213153	1.3348877558883e-11	3.00026733519062e-11
627	Recalling.Sentences.Scaled.Score	Word.Classes.2..Expressive.Scaled.Score	0.653526175670485	0	0
628	Formulated.Sentences.Scaled.Score	Word.Classes.2..Expressive.Scaled.Score	0.651015749	0	0
629	Concepts...Following.Directions.Scaled.Score	Word.Classes.2..Expressive.Scaled.Score	0.65381183918134	0	0
630	Word.Classes.2...Receptive.Scaled.Score	Word.Classes.2..Expressive.Scaled.Score	0.842308451536371	0	0
631	Age.of.single.word	Word.Classes.2...Total.Scaled.Score	0.078138844	0.291738002416235	0.333630914116234
632	Age.of.first.phrase	Word.Classes.2...Total.Scaled.Score	0.111155278955733	0.134127176617659	0.160457999793143
633	Loss.of.Language.	Word.Classes.2...Total.Scaled.Score	-0.107753364	0.145414910404476	0.173116725500418
634	Social.Total	Word.Classes.2...Total.Scaled.Score	-0.258228806	0.000346342809318001	0.000500184770772838
635	Communication.Total	Word.Classes.2...Total.Scaled.Score	-0.227262209	0.001710219	0.00238705669977855
636	Behavioral.Total	Word.Classes.2...Total.Scaled.Score	-0.089332648	0.222792007728865	0.259355762031597
637	Social.Affect.Total...New.Algorithm..Mod4.	Word.Classes.2...Total.Scaled.Score	-0.258280606	0.000287212449949781	0.000417110378268082
638	Behavioral.Total...New.Algorithm..Mod4.	Word.Classes.2...Total.Scaled.Score	-0.14618738	0.042497165	0.0533502203083926
639	ADOS.Total...New.Algorithm..Mod4.	Word.Classes.2...Total.Scaled.Score	-0.285666045	5.64789102521779e-05	8.54250778308566e-05
640	Comparison.Score...New.Algorithm..Mod4.	Word.Classes.2...Total.Scaled.Score	-0.257614843	0.000298162188539397	0.00043230087934138
641	Verbal.Standard.Score	Word.Classes.2...Total.Scaled.Score	0.764922000328087	0	0
642	Nonverbal.Reasoning.Standard.Score	Word.Classes.2...Total.Scaled.Score	0.591712569439612	0	0
643	Spatial.Standard.Score	Word.Classes.2...Total.Scaled.Score	0.501715838164695	0	0
644	General.Conceptual.Ability.Standard.Score	Word.Classes.2...Total.Scaled.Score	0.717405098395263	0	0
645	Spatial.Nonverbal.Composite.Standard.Score	Word.Classes.2...Total.Scaled.Score	0.604014207735296	0	0
646	Communication.Standard.Score	Word.Classes.2...Total.Scaled.Score	0.427825022277202	0	0
647	Living.Skills.Standard.Score	Word.Classes.2...Total.Scaled.Score	0.29690517507447	1.15026743685576e-09	2.31628477015408e-09
648	Socialization.Standard.Score	Word.Classes.2...Total.Scaled.Score	0.370158955657102	1.46549439250521e-14	3.71168843842306e-14
649	Adaptive.Behavior.Composite.Standard.Score	Word.Classes.2...Total.Scaled.Score	0.38412609311775	1.33226762955019e-15	3.46578112121193e-15
650	Social.Awareness	Word.Classes.2...Total.Scaled.Score	-0.329381371	7.75164377131432e-11	1.67648295681563e-10
651	Social.Cognition	Word.Classes.2...Total.Scaled.Score	-0.431416482	0	0
652	Social.Communication	Word.Classes.2...Total.Scaled.Score	-0.375168312	1.03916875104915e-13	2.55279094077329e-13
653	Social.Motivation	Word.Classes.2...Total.Scaled.Score	-0.291961451	1.10127236219171e-08	2.08981232773755e-08
654	Restricted.Interest.and.Repetitive.Behavior	Word.Classes.2...Total.Scaled.Score	-0.403279809	2.22044604925031e-15	5.75593887737508e-15
655	Awareness.T.Score	Word.Classes.2...Total.Scaled.Score	-0.310537469	1.03012154362148e-09	2.08004405055284e-09
656	Cognition.T.Score	Word.Classes.2...Total.Scaled.Score	-0.425372923	0	0
657	Communication.T.Score	Word.Classes.2...Total.Scaled.Score	-0.370520011	2.18935980456081e-13	5.3161560031493e-13
658	Motivation.T.Score	Word.Classes.2...Total.Scaled.Score	-0.285957097	2.24977609875054e-08	4.15836286036339e-08
659	Restricted.Repetitive.Behavior.T.Score	Word.Classes.2...Total.Scaled.Score	-0.381471749	8.92619311798626e-14	2.19767656453992e-13
660	Total.Raw.Score	Word.Classes.2...Total.Scaled.Score	-0.3854838	3.10862446895044e-14	7.77068054221492e-14
661	Total.T.Score	Word.Classes.2...Total.Scaled.Score	-0.377277795	1.17683640610267e-13	2.88776541920187e-13
662	Recalling.Sentences.Scaled.Score	Word.Classes.2...Total.Scaled.Score	0.69732636988993	0	0
663	Formulated.Sentences.Scaled.Score	Word.Classes.2...Total.Scaled.Score	0.682943347163924	0	0
664	Concepts...Following.Directions.Scaled.Score	Word.Classes.2...Total.Scaled.Score	0.668076029306902	0	0
665	Word.Classes.2...Receptive.Scaled.Score	Word.Classes.2...Total.Scaled.Score	0.949756884677772	0	0
666	Word.Classes.2..Expressive.Scaled.Score	Word.Classes.2...Total.Scaled.Score	0.942348282019118	0	0
667	Age.of.single.word	Word.Definitions.Scaled.Score	0.181693864531387	0.076446509	0.0936894438077778
668	Age.of.first.phrase	Word.Definitions.Scaled.Score	0.204510561568278	0.046811789	0.058576883149342
669	Loss.of.Language.	Word.Definitions.Scaled.Score	-0.264058409	0.009331703	0.012389850627746
670	Social.Total	Word.Definitions.Scaled.Score	-0.328193199	0.000969805447561534	0.00137052582788004
671	Communication.Total	Word.Definitions.Scaled.Score	-0.305677892	0.002207116	0.00306316319345706
672	Behavioral.Total	Word.Definitions.Scaled.Score	-0.050260059	0.623089716653143	0.665634825635271
673	Social.Affect.Total...New.Algorithm..Mod4.	Word.Definitions.Scaled.Score	-0.250007447	0.0125702534508139	0.0165059399479139
674	Behavioral.Total...New.Algorithm..Mod4.	Word.Definitions.Scaled.Score	0.0130549442479701	0.897950491996271	0.91601331114163
675	ADOS.Total...New.Algorithm..Mod4.	Word.Definitions.Scaled.Score	-0.223531176	0.0261428770049266	0.033422884191752
676	Comparison.Score...New.Algorithm..Mod4.	Word.Definitions.Scaled.Score	-0.254342603	0.011070629	0.0146238368706587
677	Verbal.Standard.Score	Word.Definitions.Scaled.Score	0.77129792641397	0	0
678	Nonverbal.Reasoning.Standard.Score	Word.Definitions.Scaled.Score	0.579972512	0	0
679	Spatial.Standard.Score	Word.Definitions.Scaled.Score	0.535827109	0	0
680	General.Conceptual.Ability.Standard.Score	Word.Definitions.Scaled.Score	0.720401648332704	0	0
681	Spatial.Nonverbal.Composite.Standard.Score	Word.Definitions.Scaled.Score	0.608987982	0	0
682	Communication.Standard.Score	Word.Definitions.Scaled.Score	0.385801323535612	6.22248474968501e-09	1.19884728015765e-08
683	Living.Skills.Standard.Score	Word.Definitions.Scaled.Score	0.280164772906894	3.35116103649113e-05	5.12311936694348e-05
684	Socialization.Standard.Score	Word.Definitions.Scaled.Score	0.411414629997385	4.1588443799867e-10	8.57021083816036e-10
685	Adaptive.Behavior.Composite.Standard.Score	Word.Definitions.Scaled.Score	0.368860282947623	3.10582422002881e-08	5.69293579508396e-08
686	Social.Awareness	Word.Definitions.Scaled.Score	-0.378798048	3.73675268505735e-08	6.80981117161216e-08
687	Social.Cognition	Word.Definitions.Scaled.Score	-0.445317153	6.88822332506334e-11	1.49708577882657e-10
688	Social.Communication	Word.Definitions.Scaled.Score	-0.410218862	2.8450970468441e-09	5.57891918696719e-09
689	Social.Motivation	Word.Definitions.Scaled.Score	-0.312062338	8.48252976126673e-06	1.3418759880498e-05
690	Restricted.Interest.and.Repetitive.Behavior	Word.Definitions.Scaled.Score	-0.439448634	3.90085297397036e-10	8.06115378040151e-10
691	Awareness.T.Score	Word.Definitions.Scaled.Score	-0.341605537	8.98104231428221e-07	1.49808539473017e-06
692	Cognition.T.Score	Word.Definitions.Scaled.Score	-0.429762742	3.61721319563912e-10	7.50312393942633e-10
693	Communication.T.Score	Word.Definitions.Scaled.Score	-0.394276592	1.2833419882341e-08	2.41866930888033e-08
694	Motivation.T.Score	Word.Definitions.Scaled.Score	-0.301997888	1.69417141915318e-05	2.64216482902221e-05
695	Restricted.Repetitive.Behavior.T.Score	Word.Definitions.Scaled.Score	-0.388507179	5.04666219924843e-08	9.11042292270216e-08
696	Total.Raw.Score	Word.Definitions.Scaled.Score	-0.397163137	1.52842671852227e-08	2.86466384117258e-08
697	Total.T.Score	Word.Definitions.Scaled.Score	-0.378723972	7.71913266639501e-08	1.37381255845643e-07
698	Recalling.Sentences.Scaled.Score	Word.Definitions.Scaled.Score	0.675280809241297	0	0
699	Formulated.Sentences.Scaled.Score	Word.Definitions.Scaled.Score	0.650819294870604	0	0
700	Concepts...Following.Directions.Scaled.Score	Word.Definitions.Scaled.Score	1	0	0
701	Word.Classes.2...Receptive.Scaled.Score	Word.Definitions.Scaled.Score	0.758615932547845	0	0
702	Word.Classes.2..Expressive.Scaled.Score	Word.Definitions.Scaled.Score	0.754386708375524	0	0
703	Word.Classes.2...Total.Scaled.Score	Word.Definitions.Scaled.Score	0.775071397674537	0	0
704	Age.of.single.word	Word.Structure.Scaled.Score	0.10423979372031	0.619986103432276	0.662961388352691
705	Age.of.first.phrase	Word.Structure.Scaled.Score	0.100364224529519	0.633121394623761	0.675207056582072
706	Loss.of.Language.	Word.Structure.Scaled.Score	0.070775678	0.736732801056313	0.770800360033307
707	Social.Total	Word.Structure.Scaled.Score	-0.172486436	0.409663885342135	0.455044577575403
708	Communication.Total	Word.Structure.Scaled.Score	0.0112215501756805	0.957543289124265	0.965200135164783
709	Behavioral.Total	Word.Structure.Scaled.Score	0.331440561412889	0.105557679209377	0.127350418559413
710	Social.Affect.Total...New.Algorithm..Mod4.	Word.Structure.Scaled.Score	-0.267890659	0.185790021104548	0.218646458552485
711	Behavioral.Total...New.Algorithm..Mod4.	Word.Structure.Scaled.Score	0.327372099479171	0.102568715803258	0.123879872467553
712	ADOS.Total...New.Algorithm..Mod4.	Word.Structure.Scaled.Score	-0.157676733	0.441723303204932	0.487464535702892
713	Comparison.Score...New.Algorithm..Mod4.	Word.Structure.Scaled.Score	-0.113415726	0.581186606605601	0.624803925035066
714	Verbal.Standard.Score	Word.Structure.Scaled.Score	0.376409684637463	0.00358917	0.00490260620433436
715	Nonverbal.Reasoning.Standard.Score	Word.Structure.Scaled.Score	0.345360323092065	0.007926854	0.0105915444724409
716	Spatial.Standard.Score	Word.Structure.Scaled.Score	0.308687700888063	0.01839282123853	0.0238673903836454
717	General.Conceptual.Ability.Standard.Score	Word.Structure.Scaled.Score	0.405615595351734	0.001584149	0.00221740653172589
718	Spatial.Nonverbal.Composite.Standard.Score	Word.Structure.Scaled.Score	0.317542758904112	0.016086878301564	0.0209737905042849
719	Communication.Standard.Score	Word.Structure.Scaled.Score	0.355625357846076	0.006631608	0.00889861754744526
720	Living.Skills.Standard.Score	Word.Structure.Scaled.Score	0.214797526230033	0.108593140400373	0.13086941694795
721	Socialization.Standard.Score	Word.Structure.Scaled.Score	0.290673178630672	0.028270215	0.0360069828464203
722	Adaptive.Behavior.Composite.Standard.Score	Word.Structure.Scaled.Score	0.304131888193996	0.021445136	0.0276897688124085
723	Social.Awareness	Word.Structure.Scaled.Score	-0.325707193	0.0173154722790212	0.0225090936049032
724	Social.Cognition	Word.Structure.Scaled.Score	-0.410919316	0.002239746	0.00310747149433962
725	Social.Communication	Word.Structure.Scaled.Score	-0.308540142	0.024589207	0.0315187627205113
726	Social.Motivation	Word.Structure.Scaled.Score	-0.184865003	0.185104531244894	0.218065080329926
727	Restricted.Interest.and.Repetitive.Behavior	Word.Structure.Scaled.Score	-0.248834512	0.078273759	0.0958223708956715
728	Awareness.T.Score	Word.Structure.Scaled.Score	-0.318643627	0.0200494590679146	0.0259332199963761
729	Cognition.T.Score	Word.Structure.Scaled.Score	-0.421528892	0.001669416	0.00233158068755935
730	Communication.T.Score	Word.Structure.Scaled.Score	-0.31904725	0.0198839418669088	0.025726671999062
731	Motivation.T.Score	Word.Structure.Scaled.Score	-0.188917387	0.175487809421385	0.207074676428765
732	Restricted.Repetitive.Behavior.T.Score	Word.Structure.Scaled.Score	-0.242218473	0.086803266	0.105736060075097
733	Total.Raw.Score	Word.Structure.Scaled.Score	-0.322942237	0.018345302	0.02381273092792
734	Total.T.Score	Word.Structure.Scaled.Score	-0.329364555	0.0160291403947879	0.0209046903404682
735	Recalling.Sentences.Scaled.Score	Word.Structure.Scaled.Score	0.581091136995247	1.7304364368087e-06	2.8445177195231e-06
736	Formulated.Sentences.Scaled.Score	Word.Structure.Scaled.Score	0.475061130166472	0.000164479059193257	0.000242784078006239
737	Concepts...Following.Directions.Scaled.Score	Word.Structure.Scaled.Score	0.418518732429292	0.001077603	0.00152091632629559
738	Word.Classes.2...Receptive.Scaled.Score	Word.Structure.Scaled.Score	NA	NA	NA
739	Word.Classes.2..Expressive.Scaled.Score	Word.Structure.Scaled.Score	NA	NA	NA
740	Word.Classes.2...Total.Scaled.Score	Word.Structure.Scaled.Score	NA	NA	NA
741	Word.Definitions.Scaled.Score	Word.Structure.Scaled.Score	NA	NA	NA
742	Age.of.single.word	Core.Language.Scaled.Score	0.148528528133007	0.0362884502941458	0.0457834265649904
743	Age.of.first.phrase	Core.Language.Scaled.Score	0.162404789096933	0.0219168913280776	0.0282823411931788
744	Loss.of.Language.	Core.Language.Scaled.Score	-0.080011699	0.261269535683961	0.30097159045369
745	Social.Total	Core.Language.Scaled.Score	-0.318834489	3.54851988415561e-06	5.73482407651815e-06
746	Communication.Total	Core.Language.Scaled.Score	-0.238176194	0.000621826016684812	0.000886142243415178
747	Behavioral.Total	Core.Language.Scaled.Score	-0.025663267	0.71627082481767	0.752425447403705
748	Social.Affect.Total...New.Algorithm..Mod4.	Core.Language.Scaled.Score	-0.268128437	8.66735541220631e-05	0.000129936704310752
749	Behavioral.Total...New.Algorithm..Mod4.	Core.Language.Scaled.Score	-0.118146539	0.088427188	0.107565688849187
750	ADOS.Total...New.Algorithm..Mod4.	Core.Language.Scaled.Score	-0.281911516	3.54505286308537e-05	5.41390558391577e-05
751	Comparison.Score...New.Algorithm..Mod4.	Core.Language.Scaled.Score	-0.250604924	0.000252412612815833	0.00036766076188295
752	Verbal.Standard.Score	Core.Language.Scaled.Score	0.768866749837839	0	0
753	Nonverbal.Reasoning.Standard.Score	Core.Language.Scaled.Score	0.611211734462625	0	0
754	Spatial.Standard.Score	Core.Language.Scaled.Score	0.557013405896592	0	0
755	General.Conceptual.Ability.Standard.Score	Core.Language.Scaled.Score	0.742337409695179	0	0
756	Spatial.Nonverbal.Composite.Standard.Score	Core.Language.Scaled.Score	0.633132870619582	0	0
757	Communication.Standard.Score	Core.Language.Scaled.Score	0.484133649391968	0	0
758	Living.Skills.Standard.Score	Core.Language.Scaled.Score	0.353728269925422	3.77475828372553e-14	9.39855166354235e-14
759	Socialization.Standard.Score	Core.Language.Scaled.Score	0.418325147681623	0	0
760	Adaptive.Behavior.Composite.Standard.Score	Core.Language.Scaled.Score	0.438431433871778	0	0
761	Social.Awareness	Core.Language.Scaled.Score	-0.400474634	0	0
762	Social.Cognition	Core.Language.Scaled.Score	-0.496476447	0	0
763	Social.Communication	Core.Language.Scaled.Score	-0.435131248	0	0
764	Social.Motivation	Core.Language.Scaled.Score	-0.313557104	1.75218062281601e-10	3.72739677331931e-10
765	Restricted.Interest.and.Repetitive.Behavior	Core.Language.Scaled.Score	-0.454590082	0	0
766	Awareness.T.Score	Core.Language.Scaled.Score	-0.381711594	3.10862446895044e-15	8.03471069537747e-15
767	Cognition.T.Score	Core.Language.Scaled.Score	-0.488667415	0	0
768	Communication.T.Score	Core.Language.Scaled.Score	-0.429047356	0	0
769	Motivation.T.Score	Core.Language.Scaled.Score	-0.304284584	6.27865315294684e-10	1.28069430008329e-09
770	Restricted.Repetitive.Behavior.T.Score	Core.Language.Scaled.Score	-0.42431507	0	0
771	Total.Raw.Score	Core.Language.Scaled.Score	-0.439104754	0	0
772	Total.T.Score	Core.Language.Scaled.Score	-0.428414407	0	0
773	Recalling.Sentences.Scaled.Score	Core.Language.Scaled.Score	0.83538534418237	0	0
774	Formulated.Sentences.Scaled.Score	Core.Language.Scaled.Score	0.851402394750798	0	0
775	Concepts...Following.Directions.Scaled.Score	Core.Language.Scaled.Score	0.81938716357388	0	0
776	Word.Classes.2...Receptive.Scaled.Score	Core.Language.Scaled.Score	0.855624652141057	0	0
777	Word.Classes.2..Expressive.Scaled.Score	Core.Language.Scaled.Score	0.829708243543395	0	0
778	Word.Classes.2...Total.Scaled.Score	Core.Language.Scaled.Score	0.87028128	0	0
779	Word.Definitions.Scaled.Score	Core.Language.Scaled.Score	0.878044929477117	0	0
780	Word.Structure.Scaled.Score	Core.Language.Scaled.Score	0.755204138668757	4.16238155054316e-11	9.14563117579503e-11
781	Age.of.single.word	Stereotyped.Behavior	-0.09604453	0.192213356684382	0.225724069654377
782	Age.of.first.phrase	Stereotyped.Behavior	-0.149538665	0.0421944047415717	0.0529922327696596
783	Loss.of.Language.	Stereotyped.Behavior	0.099401254	0.177061211351453	0.208819584197437
784	Social.Total	Stereotyped.Behavior	0.109031849534677	0.134276035521609	0.160592536926359
785	Communication.Total	Stereotyped.Behavior	0.127040453266003	0.080696296	0.0985965267106065
786	Behavioral.Total	Stereotyped.Behavior	0.326065231953371	4.41260621286688e-06	7.10267005150261e-06
787	Social.Affect.Total...New.Algorithm..Mod4.	Stereotyped.Behavior	-0.025357313	0.726306468756673	0.761517143572823
788	Behavioral.Total...New.Algorithm..Mod4.	Stereotyped.Behavior	0.076006661	0.293451771827049	0.335503813760285
789	ADOS.Total...New.Algorithm..Mod4.	Stereotyped.Behavior	0.006330346	0.930374584926491	0.942768182980174
790	Comparison.Score...New.Algorithm..Mod4.	Stereotyped.Behavior	0.031983684	0.65880899183125	0.699053696959951
791	Verbal.Standard.Score	Stereotyped.Behavior	-0.244335405	2.72061518202804e-07	4.67784652498352e-07
792	Nonverbal.Reasoning.Standard.Score	Stereotyped.Behavior	-0.240573252	4.18729676709972e-07	7.10552051401692e-07
793	Spatial.Standard.Score	Stereotyped.Behavior	-0.286586978	1.3027059431181e-09	2.61014469620211e-09
794	General.Conceptual.Ability.Standard.Score	Stereotyped.Behavior	-0.288518688	9.97681937064953e-10	2.0173110478142e-09
795	Spatial.Nonverbal.Composite.Standard.Score	Stereotyped.Behavior	-0.292082493	1.38145761496844e-09	2.76291522993688e-09
796	Communication.Standard.Score	Stereotyped.Behavior	-0.402844314	0	0
797	Living.Skills.Standard.Score	Stereotyped.Behavior	-0.376561264	8.88178419700125e-16	2.32009661794965e-15
798	Socialization.Standard.Score	Stereotyped.Behavior	-0.482147023	0	0
799	Adaptive.Behavior.Composite.Standard.Score	Stereotyped.Behavior	-0.44490053	0	0
800	Social.Awareness	Stereotyped.Behavior	0.596864951193709	0	0
801	Social.Cognition	Stereotyped.Behavior	0.64028858	0	0
802	Social.Communication	Stereotyped.Behavior	0.618296984960053	0	0
803	Social.Motivation	Stereotyped.Behavior	0.518402684361457	0	0
804	Restricted.Interest.and.Repetitive.Behavior	Stereotyped.Behavior	0.702424905	0	0
805	Awareness.T.Score	Stereotyped.Behavior	0.596291384934047	0	0
806	Cognition.T.Score	Stereotyped.Behavior	0.641750911210474	0	0
807	Communication.T.Score	Stereotyped.Behavior	0.621250555911383	0	0
808	Motivation.T.Score	Stereotyped.Behavior	0.518291657385128	0	0
809	Restricted.Repetitive.Behavior.T.Score	Stereotyped.Behavior	0.703981951032615	0	0
810	Total.Raw.Score	Stereotyped.Behavior	0.65656642391756	0	0
811	Total.T.Score	Stereotyped.Behavior	0.660713615618416	0	0
812	Recalling.Sentences.Scaled.Score	Stereotyped.Behavior	-0.258131132	8.66610583294403e-08	1.53677085751403e-07
813	Formulated.Sentences.Scaled.Score	Stereotyped.Behavior	-0.245840173	3.83007768611776e-07	6.5143803975141e-07
814	Concepts...Following.Directions.Scaled.Score	Stereotyped.Behavior	-0.290578437	1.03173664036671e-05	1.62572216332069e-05
815	Word.Classes.2...Receptive.Scaled.Score	Stereotyped.Behavior	-0.247099541	3.28698440532627e-06	5.32385286207764e-06
816	Word.Classes.2..Expressive.Scaled.Score	Stereotyped.Behavior	-0.239219038	6.22135485173203e-06	9.916408094596e-06
817	Word.Classes.2...Total.Scaled.Score	Stereotyped.Behavior	-0.254253193	9.50847687697376e-07	1.58413495355576e-06
818	Word.Definitions.Scaled.Score	Stereotyped.Behavior	-0.23110541	0.001259053	0.00177134624872449
819	Word.Structure.Scaled.Score	Stereotyped.Behavior	-0.298818859	0.029743614	0.0377854376527498
820	Core.Language.Scaled.Score	Stereotyped.Behavior	-0.282034336	1.57978217174559e-08	2.95464134876708e-08
821	Age.of.single.word	Self.Injurous.Behavior	-0.009501823	0.897581659685533	0.91601331114163
822	Age.of.first.phrase	Self.Injurous.Behavior	-0.090696132	0.219532695401737	0.255966768528664
823	Loss.of.Language.	Self.Injurous.Behavior	-0.05318264	0.47094928622691	0.5166156764876
824	Social.Total	Self.Injurous.Behavior	0.158379056679948	0.0290732119278985	0.0369763652424007
825	Communication.Total	Self.Injurous.Behavior	0.11266406357675	0.121706436646661	0.146074210686907
826	Behavioral.Total	Self.Injurous.Behavior	0.163940736326999	0.0238107667742637	0.0306098784988495
827	Social.Affect.Total...New.Algorithm..Mod4.	Self.Injurous.Behavior	0.134867694424642	0.0614805610014788	0.0762158570212207
828	Behavioral.Total...New.Algorithm..Mod4.	Self.Injurous.Behavior	0.0450572721509388	0.533806757	0.579231532681751
829	ADOS.Total...New.Algorithm..Mod4.	Self.Injurous.Behavior	0.136698910011273	0.058005834	0.072090630875493
830	Comparison.Score...New.Algorithm..Mod4.	Self.Injurous.Behavior	0.144610617953042	0.0448025288611871	0.0561558969703288
831	Verbal.Standard.Score	Self.Injurous.Behavior	-0.235572635	7.34695937643082e-07	1.2306296419443e-06
832	Nonverbal.Reasoning.Standard.Score	Self.Injurous.Behavior	-0.256359319	6.53708469577907e-08	1.16957087095609e-07
833	Spatial.Standard.Score	Self.Injurous.Behavior	-0.233238542	9.51127264725571e-07	1.58413495355576e-06
834	General.Conceptual.Ability.Standard.Score	Self.Injurous.Behavior	-0.27937555	3.46433459696982e-09	6.75116795133871e-09
835	Spatial.Nonverbal.Composite.Standard.Score	Self.Injurous.Behavior	-0.257600359	1.06356443430045e-07	1.87472883904657e-07
836	Communication.Standard.Score	Self.Injurous.Behavior	-0.335178984	1.36624045410372e-12	3.19441064308723e-12
837	Living.Skills.Standard.Score	Self.Injurous.Behavior	-0.272531433	1.12792357676028e-08	2.13946638893653e-08
838	Socialization.Standard.Score	Self.Injurous.Behavior	-0.411270139	0	0
839	Adaptive.Behavior.Composite.Standard.Score	Self.Injurous.Behavior	-0.359872837	2.08721928629529e-14	5.24718603483467e-14
840	Social.Awareness	Self.Injurous.Behavior	0.422540948761846	0	0
841	Social.Cognition	Self.Injurous.Behavior	0.480282536715529	0	0
842	Social.Communication	Self.Injurous.Behavior	0.458318214886425	0	0
843	Social.Motivation	Self.Injurous.Behavior	0.438054896538378	0	0
844	Restricted.Interest.and.Repetitive.Behavior	Self.Injurous.Behavior	0.509773294616394	0	0
845	Awareness.T.Score	Self.Injurous.Behavior	0.420617825746241	0	0
846	Cognition.T.Score	Self.Injurous.Behavior	0.472118655407725	0	0
847	Communication.T.Score	Self.Injurous.Behavior	0.454621968593865	0	0
848	Motivation.T.Score	Self.Injurous.Behavior	0.431765599253486	0	0
849	Restricted.Repetitive.Behavior.T.Score	Self.Injurous.Behavior	0.497717128366814	0	0
850	Total.Raw.Score	Self.Injurous.Behavior	0.494332461408999	0	0
851	Total.T.Score	Self.Injurous.Behavior	0.488138946	0	0
852	Recalling.Sentences.Scaled.Score	Self.Injurous.Behavior	-0.288563733	1.85112369877061e-09	3.67393511424918e-09
853	Formulated.Sentences.Scaled.Score	Self.Injurous.Behavior	-0.269887379	2.24228011713734e-08	4.14798317685952e-08
854	Concepts...Following.Directions.Scaled.Score	Self.Injurous.Behavior	-0.238667124	0.000322975552315308	0.000467355899250619
855	Word.Classes.2...Receptive.Scaled.Score	Self.Injurous.Behavior	-0.263079584	6.92126703949469e-07	1.15976567330994e-06
856	Word.Classes.2..Expressive.Scaled.Score	Self.Injurous.Behavior	-0.279088266	1.15304227721325e-07	2.02597472204892e-07
857	Word.Classes.2...Total.Scaled.Score	Self.Injurous.Behavior	-0.26372458	3.56647546384536e-07	6.07774806739504e-07
858	Word.Definitions.Scaled.Score	Self.Injurous.Behavior	-0.353931324	4.74953241624831e-07	8.03486848945075e-07
859	Word.Structure.Scaled.Score	Self.Injurous.Behavior	-0.262048171	0.0580235119389381	0.0720922936284412
860	Core.Language.Scaled.Score	Self.Injurous.Behavior	-0.294205617	3.46845396848039e-09	6.75621143882361e-09
861	Stereotyped.Behavior	Self.Injurous.Behavior	0.514707979866207	0	0
862	Age.of.single.word	Compulsive.Behavior	-0.009758138	0.894834603948589	0.913794545625892
863	Age.of.first.phrase	Compulsive.Behavior	-0.035073793	0.635522995900113	0.677440796789394
864	Loss.of.Language.	Compulsive.Behavior	0.053274899567383	0.470179030255577	0.515899000618654
865	Social.Total	Compulsive.Behavior	0.164718054969053	0.023144925	0.0298147179854015
866	Communication.Total	Compulsive.Behavior	0.144863599593232	0.046134397	0.05779243599205
867	Behavioral.Total	Compulsive.Behavior	0.287214257067168	5.87354446179855e-05	8.87468430323809e-05
868	Social.Affect.Total...New.Algorithm..Mod4.	Compulsive.Behavior	-0.027293032	0.706341543575892	0.743943397053434
869	Behavioral.Total...New.Algorithm..Mod4.	Compulsive.Behavior	-0.031791578	0.660730649060654	0.700755678763367
870	ADOS.Total...New.Algorithm..Mod4.	Compulsive.Behavior	-0.036260781	0.61662227966691	0.65968416534685
871	Comparison.Score...New.Algorithm..Mod4.	Compulsive.Behavior	-0.033832071	0.640434992586182	0.682017665288495
872	Verbal.Standard.Score	Compulsive.Behavior	-0.296740161	3.13336467883119e-10	6.53636168463508e-10
873	Nonverbal.Reasoning.Standard.Score	Compulsive.Behavior	-0.259246047	4.59137150521372e-08	8.32256823377277e-08
874	Spatial.Standard.Score	Compulsive.Behavior	-0.315496572	1.93796090286469e-11	4.33364597234618e-11
875	General.Conceptual.Ability.Standard.Score	Compulsive.Behavior	-0.327098694	3.13327142009712e-12	7.2187955642133e-12
876	Spatial.Nonverbal.Composite.Standard.Score	Compulsive.Behavior	-0.310271387	1.08962616707231e-10	2.34166130010864e-10
877	Communication.Standard.Score	Compulsive.Behavior	-0.411199682	0	0
878	Living.Skills.Standard.Score	Compulsive.Behavior	-0.366247823	6.21724893790088e-15	1.59201986732552e-14
879	Socialization.Standard.Score	Compulsive.Behavior	-0.446103311	0	0
880	Adaptive.Behavior.Composite.Standard.Score	Compulsive.Behavior	-0.429300727	0	0
881	Social.Awareness	Compulsive.Behavior	0.514510503938453	0	0
882	Social.Cognition	Compulsive.Behavior	0.581169026618383	0	0
883	Social.Communication	Compulsive.Behavior	0.54881029	0	0
884	Social.Motivation	Compulsive.Behavior	0.503512728390532	0	0
885	Restricted.Interest.and.Repetitive.Behavior	Compulsive.Behavior	0.59200771	0	0
886	Awareness.T.Score	Compulsive.Behavior	0.515900832049216	0	0
887	Cognition.T.Score	Compulsive.Behavior	0.579049751517428	0	0
888	Communication.T.Score	Compulsive.Behavior	0.552342578707714	0	0
889	Motivation.T.Score	Compulsive.Behavior	0.506965604617103	0	0
890	Restricted.Repetitive.Behavior.T.Score	Compulsive.Behavior	0.586617531293315	0	0
891	Total.Raw.Score	Compulsive.Behavior	0.584214901675186	0	0
892	Total.T.Score	Compulsive.Behavior	0.58915924036202	0	0
893	Recalling.Sentences.Scaled.Score	Compulsive.Behavior	-0.257633205	9.19309606217666e-08	1.62695306162549e-07
894	Formulated.Sentences.Scaled.Score	Compulsive.Behavior	-0.226155293	3.17280146422405e-06	5.14647061035166e-06
895	Concepts...Following.Directions.Scaled.Score	Compulsive.Behavior	-0.249364414	0.000168231488415493	0.000248239908658581
896	Word.Classes.2...Receptive.Scaled.Score	Compulsive.Behavior	-0.268549816	3.96385440248892e-07	6.73307082603426e-07
897	Word.Classes.2..Expressive.Scaled.Score	Compulsive.Behavior	-0.249825973	2.29514440008849e-06	3.74627343440267e-06
898	Word.Classes.2...Total.Scaled.Score	Compulsive.Behavior	-0.269589384	1.90587851944812e-07	3.31182986522455e-07
899	Word.Definitions.Scaled.Score	Compulsive.Behavior	-0.342228457	1.18215177802306e-06	1.96077204685629e-06
900	Word.Structure.Scaled.Score	Compulsive.Behavior	-0.146622764	0.294799080732972	0.336608060091582
901	Core.Language.Scaled.Score	Compulsive.Behavior	-0.267903069	8.40032754467757e-08	1.49143843569889e-07
902	Stereotyped.Behavior	Compulsive.Behavior	0.619179144157101	0	0
903	Self.Injurous.Behavior	Compulsive.Behavior	0.483024381233853	0	0
904	Age.of.single.word	Ritualistic.Behavior	-0.027867583	0.705746796773587	0.743494476448201
905	Age.of.first.phrase	Ritualistic.Behavior	-0.055885928	0.449907354191767	0.495504554841257
906	Loss.of.Language.	Ritualistic.Behavior	0.148914377263342	0.042503632	0.0533502203083926
907	Social.Total	Ritualistic.Behavior	0.252636643245314	0.000437120261882029	0.000628609711676503
908	Communication.Total	Ritualistic.Behavior	0.223364683702706	0.001949721	0.00271361799747634
909	Behavioral.Total	Ritualistic.Behavior	0.357962142240847	3.96475929420603e-07	6.73307082603426e-07
910	Social.Affect.Total...New.Algorithm..Mod4.	Ritualistic.Behavior	0.005679471	0.937517975668824	0.948047056761598
911	Behavioral.Total...New.Algorithm..Mod4.	Ritualistic.Behavior	0.103525844511559	0.151933073731525	0.18048700088947
912	ADOS.Total...New.Algorithm..Mod4.	Ritualistic.Behavior	0.0442914832115336	0.540789161726056	0.586519611980177
913	Comparison.Score...New.Algorithm..Mod4.	Ritualistic.Behavior	0.058144365	0.421859237530669	0.467414102457386
914	Verbal.Standard.Score	Ritualistic.Behavior	-0.283809928	1.90485627271642e-09	3.77887854101836e-09
915	Nonverbal.Reasoning.Standard.Score	Ritualistic.Behavior	-0.185062835	0.000109380168020978	0.000163035574766404
916	Spatial.Standard.Score	Ritualistic.Behavior	-0.274632872	6.49213038883545e-09	1.24861723084316e-08
917	General.Conceptual.Ability.Standard.Score	Ritualistic.Behavior	-0.280569991	2.95190494270514e-09	5.77808545129329e-09
918	Spatial.Nonverbal.Composite.Standard.Score	Ritualistic.Behavior	-0.261133532	7.00518789642501e-08	1.25129105259219e-07
919	Communication.Standard.Score	Ritualistic.Behavior	-0.502779407	0	0
920	Living.Skills.Standard.Score	Ritualistic.Behavior	-0.444243323	0	0
921	Socialization.Standard.Score	Ritualistic.Behavior	-0.552709678	0	0
922	Adaptive.Behavior.Composite.Standard.Score	Ritualistic.Behavior	-0.52663112	0	0
923	Social.Awareness	Ritualistic.Behavior	0.644638477	0	0
924	Social.Cognition	Ritualistic.Behavior	0.705547328683523	0	0
925	Social.Communication	Ritualistic.Behavior	0.680373409606477	0	0
926	Social.Motivation	Ritualistic.Behavior	0.586657007	0	0
927	Restricted.Interest.and.Repetitive.Behavior	Ritualistic.Behavior	0.718667006620079	0	0
928	Awareness.T.Score	Ritualistic.Behavior	0.645054170376753	0	0
929	Cognition.T.Score	Ritualistic.Behavior	0.701475412905939	0	0
930	Communication.T.Score	Ritualistic.Behavior	0.679319485069856	0	0
931	Motivation.T.Score	Ritualistic.Behavior	0.583586504740155	0	0
932	Restricted.Repetitive.Behavior.T.Score	Ritualistic.Behavior	0.716902593160795	0	0
933	Total.Raw.Score	Ritualistic.Behavior	0.709118826165344	0	0
934	Total.T.Score	Ritualistic.Behavior	0.7062966730611	0	0
935	Recalling.Sentences.Scaled.Score	Ritualistic.Behavior	-0.274343135	1.18460530273978e-08	2.23640504736325e-08
936	Formulated.Sentences.Scaled.Score	Ritualistic.Behavior	-0.258051006	9.39432494018178e-08	1.66056737324046e-07
937	Concepts...Following.Directions.Scaled.Score	Ritualistic.Behavior	-0.320803688	9.89791110406202e-07	1.64728720449346e-06
938	Word.Classes.2...Receptive.Scaled.Score	Ritualistic.Behavior	-0.287427724	5.25716998822645e-08	9.46719754614494e-08
939	Word.Classes.2..Expressive.Scaled.Score	Ritualistic.Behavior	-0.247788279	2.78957604971097e-06	4.53653134217649e-06
940	Word.Classes.2...Total.Scaled.Score	Ritualistic.Behavior	-0.26986457	1.84997446694979e-07	3.21722008205852e-07
941	Word.Definitions.Scaled.Score	Ritualistic.Behavior	-0.239038081	0.000840441933846581	0.00119114353104115
942	Word.Structure.Scaled.Score	Ritualistic.Behavior	-0.254832774	0.06554756	0.0810299340767722
943	Core.Language.Scaled.Score	Ritualistic.Behavior	-0.3116315	3.48345352563228e-10	7.24610888971695e-10
944	Stereotyped.Behavior	Ritualistic.Behavior	0.583890135	0	0
945	Self.Injurous.Behavior	Ritualistic.Behavior	0.410337339393272	0	0
946	Compulsive.Behavior	Ritualistic.Behavior	0.696211811030921	0	0
947	Age.of.single.word	Sameness.Behavior	-0.008791252	0.905203473677088	0.921494629871553
948	Age.of.first.phrase	Sameness.Behavior	-0.072803444	0.324707670763677	0.367807507935647
949	Loss.of.Language.	Sameness.Behavior	-0.000793	0.991434327573702	0.992795558007459
950	Social.Total	Sameness.Behavior	0.21319537918053	0.003143624	0.0043073506484472
951	Communication.Total	Sameness.Behavior	0.182509168256585	0.011724856	0.0154556512315506
952	Behavioral.Total	Sameness.Behavior	0.26299339583602	0.000246433622372866	0.00035930771378357
953	Social.Affect.Total...New.Algorithm..Mod4.	Sameness.Behavior	-0.006863778	0.924524252624194	0.938348516811121
954	Behavioral.Total...New.Algorithm..Mod4.	Sameness.Behavior	0.032201021	0.65663762636646	0.697084987374597
955	ADOS.Total...New.Algorithm..Mod4.	Sameness.Behavior	0.006122309	0.932657222217402	0.944864216859513
956	Comparison.Score...New.Algorithm..Mod4.	Sameness.Behavior	-0.002654382	0.970774945175474	0.976084562013262
957	Verbal.Standard.Score	Sameness.Behavior	-0.303611748	1.15658371768745e-10	2.48192965099078e-10
958	Nonverbal.Reasoning.Standard.Score	Sameness.Behavior	-0.247955975	1.78458252619862e-07	3.10717368018481e-07
959	Spatial.Standard.Score	Sameness.Behavior	-0.283146422	2.08459161044061e-09	4.12061746651612e-09
960	General.Conceptual.Ability.Standard.Score	Sameness.Behavior	-0.316873882	1.56736845724481e-11	3.51562258940727e-11
961	Spatial.Nonverbal.Composite.Standard.Score	Sameness.Behavior	-0.29284077	1.24702781434394e-09	2.50427251565109e-09
962	Communication.Standard.Score	Sameness.Behavior	-0.514912937	0	0
963	Living.Skills.Standard.Score	Sameness.Behavior	-0.467852598	0	0
964	Socialization.Standard.Score	Sameness.Behavior	-0.569915863	0	0
965	Adaptive.Behavior.Composite.Standard.Score	Sameness.Behavior	-0.542116007	0	0
966	Social.Awareness	Sameness.Behavior	0.637513848982609	0	0
967	Social.Cognition	Sameness.Behavior	0.712251716669192	0	0
968	Social.Communication	Sameness.Behavior	0.682264094040118	0	0
969	Social.Motivation	Sameness.Behavior	0.62021421196869	0	0
970	Restricted.Interest.and.Repetitive.Behavior	Sameness.Behavior	0.70556266536881	0	0
971	Awareness.T.Score	Sameness.Behavior	0.636432137696586	0	0
972	Cognition.T.Score	Sameness.Behavior	0.70886280014333	0	0
973	Communication.T.Score	Sameness.Behavior	0.677459297201306	0	0
974	Motivation.T.Score	Sameness.Behavior	0.614617527	0	0
975	Restricted.Repetitive.Behavior.T.Score	Sameness.Behavior	0.704043166228478	0	0
976	Total.Raw.Score	Sameness.Behavior	0.720957145567414	0	0
977	Total.T.Score	Sameness.Behavior	0.714041849317173	0	0
978	Recalling.Sentences.Scaled.Score	Sameness.Behavior	-0.295692658	7.01466884578394e-10	1.42686578827104e-09
979	Formulated.Sentences.Scaled.Score	Sameness.Behavior	-0.27005779	2.19537845680406e-08	4.06633490823658e-08
980	Concepts...Following.Directions.Scaled.Score	Sameness.Behavior	-0.296050967	6.88007515092792e-06	1.09426429581449e-05
981	Word.Classes.2...Receptive.Scaled.Score	Sameness.Behavior	-0.309673803	3.98774213650199e-09	7.74721193581981e-09
982	Word.Classes.2..Expressive.Scaled.Score	Sameness.Behavior	-0.288715423	3.98121473565993e-08	7.23737923927961e-08
983	Word.Classes.2...Total.Scaled.Score	Sameness.Behavior	-0.312042147	1.28978094871002e-09	2.58659706623118e-09
984	Word.Definitions.Scaled.Score	Sameness.Behavior	-0.351160983	5.91355411749817e-07	9.95444516077906e-07
985	Word.Structure.Scaled.Score	Sameness.Behavior	-0.130819143	0.350464387416761	0.394451244204783
986	Core.Language.Scaled.Score	Sameness.Behavior	-0.324185593	6.04418737282231e-11	1.31558730581608e-10
987	Stereotyped.Behavior	Sameness.Behavior	0.580431460422532	0	0
988	Self.Injurous.Behavior	Sameness.Behavior	0.423559211857033	0	0
989	Compulsive.Behavior	Sameness.Behavior	0.748776179748992	0	0
990	Ritualistic.Behavior	Sameness.Behavior	0.816663013972752	0	0
991	Age.of.single.word	Restricted.Behavior	-0.094848347	0.197835142383762	0.231893902284048
992	Age.of.first.phrase	Restricted.Behavior	-0.158405521	0.031274643	0.0396504956655172
993	Loss.of.Language.	Restricted.Behavior	0.106940779633584	0.146275051967871	0.174046798619807
994	Social.Total	Restricted.Behavior	0.1775184888637	0.0142749449486033	0.0186610539594778
995	Communication.Total	Restricted.Behavior	0.163232340144204	0.02443186	0.0313535096916812
996	Behavioral.Total	Restricted.Behavior	0.265808361989767	0.000210025390711799	0.000307953480830992
997	Social.Affect.Total...New.Algorithm..Mod4.	Restricted.Behavior	0.118234232931529	0.101496491325873	0.122685621843767
998	Behavioral.Total...New.Algorithm..Mod4.	Restricted.Behavior	0.0207456981193619	0.774597006963928	0.806270424832462
999	ADOS.Total...New.Algorithm..Mod4.	Restricted.Behavior	0.112728342922032	0.118552463277972	0.142482557336533
1000	Comparison.Score...New.Algorithm..Mod4.	Restricted.Behavior	0.088166069	0.222745016994091	0.259355762031597
1001	Verbal.Standard.Score	Restricted.Behavior	-0.324734205	4.57123228159162e-12	1.04607244950115e-11
1002	Nonverbal.Reasoning.Standard.Score	Restricted.Behavior	-0.267396524	1.65431757181977e-08	3.0901139402493e-08
1003	Spatial.Standard.Score	Restricted.Behavior	-0.293801706	4.76027661733269e-10	9.78673832044354e-10
1004	General.Conceptual.Ability.Standard.Score	Restricted.Behavior	-0.334892359	8.81295036947449e-13	2.07817942437849e-12
1005	Spatial.Nonverbal.Composite.Standard.Score	Restricted.Behavior	-0.301881656	3.59424046081358e-10	7.46248890028683e-10
1006	Communication.Standard.Score	Restricted.Behavior	-0.513572957	0	0
1007	Living.Skills.Standard.Score	Restricted.Behavior	-0.456114625	0	0
1008	Socialization.Standard.Score	Restricted.Behavior	-0.547758506	0	0
1009	Adaptive.Behavior.Composite.Standard.Score	Restricted.Behavior	-0.533231563	0	0
1010	Social.Awareness	Restricted.Behavior	0.627475314759366	0	0
1011	Social.Cognition	Restricted.Behavior	0.70426148784532	0	0
1012	Social.Communication	Restricted.Behavior	0.673036000853877	0	0
1013	Social.Motivation	Restricted.Behavior	0.561775947472151	0	0
1014	Restricted.Interest.and.Repetitive.Behavior	Restricted.Behavior	0.723654869275574	0	0
1015	Awareness.T.Score	Restricted.Behavior	0.62037030628988	0	0
1016	Cognition.T.Score	Restricted.Behavior	0.692327401170754	0	0
1017	Communication.T.Score	Restricted.Behavior	0.658501350533349	0	0
1018	Motivation.T.Score	Restricted.Behavior	0.551636198	0	0
1019	Restricted.Repetitive.Behavior.T.Score	Restricted.Behavior	0.701647119271231	0	0
1020	Total.Raw.Score	Restricted.Behavior	0.712793625099606	0	0
1021	Total.T.Score	Restricted.Behavior	0.697626668178945	0	0
1022	Recalling.Sentences.Scaled.Score	Restricted.Behavior	-0.314147431	5.01128027963205e-11	1.09617097638754e-10
1023	Formulated.Sentences.Scaled.Score	Restricted.Behavior	-0.320796883	2.06665795587924e-11	4.61208644478462e-11
1024	Concepts...Following.Directions.Scaled.Score	Restricted.Behavior	-0.316104299	1.44984442007612e-06	2.39218907306501e-06
1025	Word.Classes.2...Receptive.Scaled.Score	Restricted.Behavior	-0.335468379	1.51347379073741e-10	3.22581949987123e-10
1026	Word.Classes.2..Expressive.Scaled.Score	Restricted.Behavior	-0.343422374	4.27360369315011e-11	9.38066641501407e-11
1027	Word.Classes.2...Total.Scaled.Score	Restricted.Behavior	-0.347175179	1.08222319994411e-11	2.44483807381127e-11
1028	Word.Definitions.Scaled.Score	Restricted.Behavior	-0.381861109	4.62387528266106e-08	8.37804424932263e-08
1029	Word.Structure.Scaled.Score	Restricted.Behavior	-0.193381585	0.165318293998638	0.195650298584224
1030	Core.Language.Scaled.Score	Restricted.Behavior	-0.36396329	1.34559030584569e-13	3.29636003852925e-13
1031	Stereotyped.Behavior	Restricted.Behavior	0.65658460014819	0	0
1032	Self.Injurous.Behavior	Restricted.Behavior	0.597699854658817	0	0
1033	Compulsive.Behavior	Restricted.Behavior	0.713448788951383	0	0
1034	Ritualistic.Behavior	Restricted.Behavior	0.698222737656977	0	0
1035	Sameness.Behavior	Restricted.Behavior	0.744360628644763	0	0
1036	Age.of.single.word	Total.Score	-0.041367932	0.574016825000584	0.61830132614809
1037	Age.of.first.phrase	Total.Score	-0.107380118	0.144615079868015	0.17230400550302
1038	Loss.of.Language.	Total.Score	0.069164663	0.346911060092947	0.390850765354975
1039	Social.Total	Total.Score	0.230676254257587	0.001325077	0.00186126702451449
1040	Communication.Total	Total.Score	0.205482405612727	0.004348937	0.00592207100123457
1041	Behavioral.Total	Total.Score	0.359594598211768	3.23852412886794e-07	5.54027470204162e-07
1042	Social.Affect.Total...New.Algorithm..Mod4.	Total.Score	0.02214649	0.759217078	0.79207040627477
1043	Behavioral.Total...New.Algorithm..Mod4.	Total.Score	0.0424880756585828	0.556376782513879	0.601945650919871
1044	ADOS.Total...New.Algorithm..Mod4.	Total.Score	0.035764266	0.620545203834273	0.663398458763463
1045	Comparison.Score...New.Algorithm..Mod4.	Total.Score	0.0375404143487523	0.603285498278447	0.646670461225586
1046	Verbal.Standard.Score	Total.Score	-0.336715654	6.12843109593086e-13	1.45525500512632e-12
1047	Nonverbal.Reasoning.Standard.Score	Total.Score	-0.281501528	2.4960222777537e-09	4.91188683739933e-09
1048	Spatial.Standard.Score	Total.Score	-0.330255483	1.7750245717707e-12	4.13266934599068e-12
1049	General.Conceptual.Ability.Standard.Score	Total.Score	-0.358596817	1.37667655053519e-14	3.49275269750505e-14
1050	Spatial.Nonverbal.Composite.Standard.Score	Total.Score	-0.334765629	2.52020626589911e-12	5.83070269803191e-12
1051	Communication.Standard.Score	Total.Score	-0.540611217	0	0
1052	Living.Skills.Standard.Score	Total.Score	-0.482458256	0	0
1053	Socialization.Standard.Score	Total.Score	-0.606346356	0	0
1054	Adaptive.Behavior.Composite.Standard.Score	Total.Score	-0.571351546	0	0
1055	Social.Awareness	Total.Score	0.692676815	0	0
1056	Social.Cognition	Total.Score	0.769338593821983	0	0
1057	Social.Communication	Total.Score	0.740565595467583	0	0
1058	Social.Motivation	Total.Score	0.652664435203215	0	0
1059	Restricted.Interest.and.Repetitive.Behavior	Total.Score	0.784036545081279	0	0
1060	Awareness.T.Score	Total.Score	0.691222944168623	0	0
1061	Cognition.T.Score	Total.Score	0.764128534008935	0	0
1062	Communication.T.Score	Total.Score	0.736920176	0	0
1063	Motivation.T.Score	Total.Score	0.648383704	0	0
1064	Restricted.Repetitive.Behavior.T.Score	Total.Score	0.777594774201891	0	0
1065	Total.Raw.Score	Total.Score	0.782466003588111	0	0
1066	Total.T.Score	Total.Score	0.77775506	0	0
1067	Recalling.Sentences.Scaled.Score	Total.Score	-0.332570657	2.8066438062524e-12	6.48659637149585e-12
1068	Formulated.Sentences.Scaled.Score	Total.Score	-0.311790181	7.47379935717163e-11	1.61956791570929e-10
1069	Concepts...Following.Directions.Scaled.Score	Total.Score	-0.3367114	2.58937020491956e-07	4.46087518317263e-07
1070	Word.Classes.2...Receptive.Scaled.Score	Total.Score	-0.336952255	1.16772369551654e-10	2.50461689091832e-10
1071	Word.Classes.2..Expressive.Scaled.Score	Total.Score	-0.320890602	7.99129651340991e-10	1.62029412762705e-09
1072	Word.Classes.2...Total.Scaled.Score	Total.Score	-0.338277927	3.61708440976827e-11	7.96733720214558e-11
1073	Word.Definitions.Scaled.Score	Total.Score	-0.382837374	3.9120087169664e-08	7.11743606567247e-08
1074	Word.Structure.Scaled.Score	Total.Score	-0.256963617	0.063248585	0.0783856059044944
1075	Core.Language.Scaled.Score	Total.Score	-0.36518	1.02584607475364e-13	2.52146678652539e-13
1076	Stereotyped.Behavior	Total.Score	0.767318292467086	0	0
1077	Self.Injurous.Behavior	Total.Score	0.618934879808833	0	0
1078	Compulsive.Behavior	Total.Score	0.861467066890319	0	0
1079	Ritualistic.Behavior	Total.Score	0.877711955204289	0	0
1080	Sameness.Behavior	Total.Score	0.922515275	0	0
1081	Restricted.Behavior	Total.Score	0.867402453719492	0	0
1082	Age.of.single.word	Sensory.Seeking	-0.176652092	0.162602414199388	0.192694561226887
1083	Age.of.first.phrase	Sensory.Seeking	-0.018540007	0.8843877678785	0.904268558952477
1084	Loss.of.Language.	Sensory.Seeking	-0.014719922	0.908092693	0.924222597812226
1085	Social.Total	Sensory.Seeking	0.078143261	0.532848263959182	0.57847601884545
1086	Communication.Total	Sensory.Seeking	0.010004846927918	0.936452997569134	0.947281999408128
1087	Behavioral.Total	Sensory.Seeking	-0.208930643	0.092265624	0.111987877053095
1088	Social.Affect.Total...New.Algorithm..Mod4.	Sensory.Seeking	0.093113378	0.453584169	0.499055699159102
1089	Behavioral.Total...New.Algorithm..Mod4.	Sensory.Seeking	0.043150512	0.728804071447761	0.763106704568237
1090	ADOS.Total...New.Algorithm..Mod4.	Sensory.Seeking	0.105056846198301	0.397502970763051	0.442762713205398
1091	Comparison.Score...New.Algorithm..Mod4.	Sensory.Seeking	0.04624731	0.710171650632153	0.747263849890069
1092	Verbal.Standard.Score	Sensory.Seeking	0.206438708854257	0.0118252155006293	0.0155786356490823
1093	Nonverbal.Reasoning.Standard.Score	Sensory.Seeking	0.24604337922398	0.002575334	0.00354963249234614
1094	Spatial.Standard.Score	Sensory.Seeking	0.227979146456954	0.005323697	0.00720274491383011
1095	General.Conceptual.Ability.Standard.Score	Sensory.Seeking	0.272673528630145	0.000799821886142915	0.00113430220561316
1096	Spatial.Nonverbal.Composite.Standard.Score	Sensory.Seeking	0.265956210829241	0.001434823	0.00201349843384224
1097	Communication.Standard.Score	Sensory.Seeking	0.5275621268218	1.0905498726288e-11	2.46112840820371e-11
1098	Living.Skills.Standard.Score	Sensory.Seeking	0.424042336610168	1.18211035182725e-07	2.07457075268967e-07
1099	Socialization.Standard.Score	Sensory.Seeking	0.591298797968148	6.21724893790088e-15	1.59201986732552e-14
1100	Adaptive.Behavior.Composite.Standard.Score	Sensory.Seeking	0.546967530379317	1.31405997194634e-12	3.07566715980224e-12
1101	Social.Awareness	Sensory.Seeking	-0.721770693	0	0
1102	Social.Cognition	Sensory.Seeking	-0.725176694	0	0
1103	Social.Communication	Sensory.Seeking	-0.737163101	0	0
1104	Social.Motivation	Sensory.Seeking	-0.548857566	6.13731288012787e-13	1.45658011980227e-12
1105	Restricted.Interest.and.Repetitive.Behavior	Sensory.Seeking	-0.732356774	0	0
1106	Awareness.T.Score	Sensory.Seeking	-0.720838272	0	0
1107	Cognition.T.Score	Sensory.Seeking	-0.725048495	0	0
1108	Communication.T.Score	Sensory.Seeking	-0.735814392	0	0
1109	Motivation.T.Score	Sensory.Seeking	-0.542777572	1.23101528970437e-12	2.88742129621249e-12
1110	Restricted.Repetitive.Behavior.T.Score	Sensory.Seeking	-0.746483613	0	0
1111	Total.Raw.Score	Sensory.Seeking	-0.747160472	0	0
1112	Total.T.Score	Sensory.Seeking	-0.746764674	0	0
1113	Recalling.Sentences.Scaled.Score	Sensory.Seeking	0.246412333691826	0.003010279	0.00413234316988177
1114	Formulated.Sentences.Scaled.Score	Sensory.Seeking	0.155063732198169	0.065383461	0.0808497281199552
1115	Concepts...Following.Directions.Scaled.Score	Sensory.Seeking	0.232122832894467	0.005276813	0.00714369406443694
1116	Word.Classes.2...Receptive.Scaled.Score	Sensory.Seeking	0.091604846	0.395976240225807	0.441284963848513
1117	Word.Classes.2..Expressive.Scaled.Score	Sensory.Seeking	0.117286990110464	0.282161731543608	0.323266050264969
1118	Word.Classes.2...Total.Scaled.Score	Sensory.Seeking	0.105611757967193	0.319087613548489	0.362327542277921
1119	Word.Definitions.Scaled.Score	Sensory.Seeking	NA	NA	NA
1120	Word.Structure.Scaled.Score	Sensory.Seeking	0.218862872623795	0.122826123790549	0.147337916847173
1121	Core.Language.Scaled.Score	Sensory.Seeking	0.19501742480746	0.0244829492585483	0.0314099366469076
1122	Stereotyped.Behavior	Sensory.Seeking	-0.742287294	0	0
1123	Self.Injurous.Behavior	Sensory.Seeking	-0.533667732	2.8697044740511e-12	6.62886708875051e-12
1124	Compulsive.Behavior	Sensory.Seeking	-0.620067824	0	0
1125	Ritualistic.Behavior	Sensory.Seeking	-0.665708608	0	0
1126	Sameness.Behavior	Sensory.Seeking	-0.657544118	0	0
1127	Restricted.Behavior	Sensory.Seeking	-0.655717441	0	0
1128	Total.Score	Sensory.Seeking	-0.763144872	0	0
1129	Age.of.single.word	Emotionally.Reactive	-0.100223677	0.430712070763824	0.475908253496116
1130	Age.of.first.phrase	Emotionally.Reactive	-0.014107478	0.911901100920884	0.927670661116657
1131	Loss.of.Language.	Emotionally.Reactive	0.1737862595867	0.169639064993683	0.200656180898694
1132	Social.Total	Emotionally.Reactive	0.002924679	0.981405971	0.9852901197843
1133	Communication.Total	Emotionally.Reactive	-0.042025741	0.737592314469371	0.771397869781465
1134	Behavioral.Total	Emotionally.Reactive	-0.207070049	0.095268558	0.115442152676737
1135	Social.Affect.Total...New.Algorithm..Mod4.	Emotionally.Reactive	0.097979441	0.430226481563588	0.47549079074613
1136	Behavioral.Total...New.Algorithm..Mod4.	Emotionally.Reactive	-0.066114965	0.595022348766684	0.638278289024705
1137	ADOS.Total...New.Algorithm..Mod4.	Emotionally.Reactive	0.060649246	0.625874084389336	0.668447460742132
1138	Comparison.Score...New.Algorithm..Mod4.	Emotionally.Reactive	0.004190096	0.973154567546317	0.978254261110583
1139	Verbal.Standard.Score	Emotionally.Reactive	0.186642855684265	0.023602763	0.0303601721154519
1140	Nonverbal.Reasoning.Standard.Score	Emotionally.Reactive	0.233561659326028	0.004411989	0.00600607697253934
1141	Spatial.Standard.Score	Emotionally.Reactive	0.34102009	2.37078272178337e-05	3.6611457362647e-05
1142	General.Conceptual.Ability.Standard.Score	Emotionally.Reactive	0.299485723404348	0.000228681917114004	0.000334530708987728
1143	Spatial.Nonverbal.Composite.Standard.Score	Emotionally.Reactive	0.316923118271811	0.000136133234489355	0.000201685638202497
1144	Communication.Standard.Score	Emotionally.Reactive	0.582226753	1.95399252334028e-14	4.91505987056858e-14
1145	Living.Skills.Standard.Score	Emotionally.Reactive	0.520151836632114	2.36299868561218e-11	5.25481360933516e-11
1146	Socialization.Standard.Score	Emotionally.Reactive	0.651297693076263	0	0
1147	Adaptive.Behavior.Composite.Standard.Score	Emotionally.Reactive	0.625691944277181	0	0
1148	Social.Awareness	Emotionally.Reactive	-0.739818709	0	0
1149	Social.Cognition	Emotionally.Reactive	-0.782945127	0	0
1150	Social.Communication	Emotionally.Reactive	-0.816452391	0	0
1151	Social.Motivation	Emotionally.Reactive	-0.719666577	0	0
1152	Restricted.Interest.and.Repetitive.Behavior	Emotionally.Reactive	-0.811033091	0	0
1153	Awareness.T.Score	Emotionally.Reactive	-0.735430527	0	0
1154	Cognition.T.Score	Emotionally.Reactive	-0.778551986	0	0
1155	Communication.T.Score	Emotionally.Reactive	-0.81285684	0	0
1156	Motivation.T.Score	Emotionally.Reactive	-0.711472931	0	0
1157	Restricted.Repetitive.Behavior.T.Score	Emotionally.Reactive	-0.818679822	0	0
1158	Total.Raw.Score	Emotionally.Reactive	-0.832455335	0	0
1159	Total.T.Score	Emotionally.Reactive	-0.828818523	0	0
1160	Recalling.Sentences.Scaled.Score	Emotionally.Reactive	0.247660192700588	0.0028619	0.00393232725007786
1161	Formulated.Sentences.Scaled.Score	Emotionally.Reactive	0.176398796592363	0.035733118	0.0451344164374463
1162	Concepts...Following.Directions.Scaled.Score	Emotionally.Reactive	0.264021427591594	0.00144125	0.00202187440381558
1163	Word.Classes.2...Receptive.Scaled.Score	Emotionally.Reactive	0.181164713	0.091184082	0.110736077562345
1164	Word.Classes.2..Expressive.Scaled.Score	Emotionally.Reactive	0.142466338988038	0.190693115157563	0.22411774748939
1165	Word.Classes.2...Total.Scaled.Score	Emotionally.Reactive	0.191802394855767	0.068555975	0.0846303754057079
1166	Word.Definitions.Scaled.Score	Emotionally.Reactive	NA	NA	NA
1167	Word.Structure.Scaled.Score	Emotionally.Reactive	0.204517610229482	0.149978913667047	0.178213565068411
1168	Core.Language.Scaled.Score	Emotionally.Reactive	0.212395320873181	0.0141114943248899	0.0184583198818305
1169	Stereotyped.Behavior	Emotionally.Reactive	-0.617880557	0	0
1170	Self.Injurous.Behavior	Emotionally.Reactive	-0.554755627	3.08197911635943e-13	7.43043271113542e-13
1171	Compulsive.Behavior	Emotionally.Reactive	-0.554630932	3.12638803734444e-13	7.52516313189508e-13
1172	Ritualistic.Behavior	Emotionally.Reactive	-0.667740304	0	0
1173	Sameness.Behavior	Emotionally.Reactive	-0.683888122	0	0
1174	Restricted.Behavior	Emotionally.Reactive	-0.57919946	1.53210777398272e-14	3.8759515474838e-14
1175	Total.Score	Emotionally.Reactive	-0.729375414	0	0
1176	Sensory.Seeking	Emotionally.Reactive	0.732918719124169	0	0
1177	Age.of.single.word	Low.Eudurance.Tone	0.072576101	0.568733388460998	0.613209117763911
1178	Age.of.first.phrase	Low.Eudurance.Tone	-0.002795346	0.982510135641777	0.986086150694159
1179	Loss.of.Language.	Low.Eudurance.Tone	0.055088633	0.665485877829399	0.705629342221415
1180	Social.Total	Low.Eudurance.Tone	0.156132571431991	0.210611551074315	0.246215729554817
1181	Communication.Total	Low.Eudurance.Tone	0.12837854509378	0.304287083180397	0.346455383481783
1182	Behavioral.Total	Low.Eudurance.Tone	-0.137140791	0.272183730756854	0.312890729572496
1183	Social.Affect.Total...New.Algorithm..Mod4.	Low.Eudurance.Tone	0.213924119606888	0.082162113	0.100304162301051
1184	Behavioral.Total...New.Algorithm..Mod4.	Low.Eudurance.Tone	-0.168042169	0.174055532894107	0.205593781543885
1185	ADOS.Total...New.Algorithm..Mod4.	Low.Eudurance.Tone	0.121819495816399	0.326083059242839	0.369175893605185
1186	Comparison.Score...New.Algorithm..Mod4.	Low.Eudurance.Tone	0.092985062	0.454209407178806	0.499619023802765
1187	Verbal.Standard.Score	Low.Eudurance.Tone	0.119374656712402	0.148425706259789	0.176463006202692
1188	Nonverbal.Reasoning.Standard.Score	Low.Eudurance.Tone	0.150070062096844	0.068679055	0.084758598786014
1189	Spatial.Standard.Score	Low.Eudurance.Tone	0.290229325976017	0.000345983500330771	0.000499829470680865
1190	General.Conceptual.Ability.Standard.Score	Low.Eudurance.Tone	0.21293523021891	0.009366638	0.0124324930373045
1191	Spatial.Nonverbal.Composite.Standard.Score	Low.Eudurance.Tone	0.234203174253807	0.005186139	0.00702309553959484
1192	Communication.Standard.Score	Low.Eudurance.Tone	0.451668362840065	1.32984943057579e-08	2.50204506938183e-08
1193	Living.Skills.Standard.Score	Low.Eudurance.Tone	0.436107493300835	4.66263538889677e-08	8.44134072048115e-08
1194	Socialization.Standard.Score	Low.Eudurance.Tone	0.490124399808312	4.51246151556006e-10	9.29023808056509e-10
1195	Adaptive.Behavior.Composite.Standard.Score	Low.Eudurance.Tone	0.489541915360192	4.76489514511513e-10	9.79167088041358e-10
1196	Social.Awareness	Low.Eudurance.Tone	-0.60211207	8.88178419700125e-16	2.32009661794965e-15
1197	Social.Cognition	Low.Eudurance.Tone	-0.642750405	0	0
1198	Social.Communication	Low.Eudurance.Tone	-0.674274537	0	0
1199	Social.Motivation	Low.Eudurance.Tone	-0.547612999	7.08544334315775e-13	1.67799119860505e-12
1200	Restricted.Interest.and.Repetitive.Behavior	Low.Eudurance.Tone	-0.669684393	0	0
1201	Awareness.T.Score	Low.Eudurance.Tone	-0.592010225	2.88657986402541e-15	7.46517606100826e-15
1202	Cognition.T.Score	Low.Eudurance.Tone	-0.633248743	0	0
1203	Communication.T.Score	Low.Eudurance.Tone	-0.666829243	0	0
1204	Motivation.T.Score	Low.Eudurance.Tone	-0.534446539	3.12461168050504e-12	7.2026053993669e-12
1205	Restricted.Repetitive.Behavior.T.Score	Low.Eudurance.Tone	-0.675001015	0	0
1206	Total.Raw.Score	Low.Eudurance.Tone	-0.676897466	0	0
1207	Total.T.Score	Low.Eudurance.Tone	-0.670684365	0	0
1208	Recalling.Sentences.Scaled.Score	Low.Eudurance.Tone	0.140700251191148	0.093716265	0.113717316056106
1209	Formulated.Sentences.Scaled.Score	Low.Eudurance.Tone	0.065783268	0.436679557534069	0.482260377431868
1210	Concepts...Following.Directions.Scaled.Score	Low.Eudurance.Tone	0.217186432778432	0.009172537	0.012185857646492
1211	Word.Classes.2...Receptive.Scaled.Score	Low.Eudurance.Tone	0.100985115855391	0.349182926	0.393109229270732
1212	Word.Classes.2..Expressive.Scaled.Score	Low.Eudurance.Tone	0.097066624	0.373955407239893	0.417799761140138
1213	Word.Classes.2...Total.Scaled.Score	Low.Eudurance.Tone	0.0959663467139397	0.365520363100076	0.409516465718013
1214	Word.Definitions.Scaled.Score	Low.Eudurance.Tone	NA	NA	NA
1215	Word.Structure.Scaled.Score	Low.Eudurance.Tone	0.197394212424415	0.16500508433208	0.195332018264861
1216	Core.Language.Scaled.Score	Low.Eudurance.Tone	0.112067877588456	0.199044061813929	0.233248977615685
1217	Stereotyped.Behavior	Low.Eudurance.Tone	-0.557414123	1.86073378927176e-13	4.53566711506465e-13
1218	Self.Injurous.Behavior	Low.Eudurance.Tone	-0.377872159	2.19286023628307e-06	3.58196940484298e-06
1219	Compulsive.Behavior	Low.Eudurance.Tone	-0.495404413	1.54068091617887e-10	3.28222317826228e-10
1220	Ritualistic.Behavior	Low.Eudurance.Tone	-0.556910567	1.97619698383278e-13	4.81179972001668e-13
1221	Sameness.Behavior	Low.Eudurance.Tone	-0.530086708	4.256150987203e-12	9.75487696391669e-12
1222	Restricted.Behavior	Low.Eudurance.Tone	-0.488357657	3.04474667700561e-10	6.35450441766733e-10
1223	Total.Score	Low.Eudurance.Tone	-0.599919345	8.88178419700125e-16	2.32009661794965e-15
1224	Sensory.Seeking	Low.Eudurance.Tone	0.5529906828504	3.14859249783694e-13	7.57447660875496e-13
1225	Emotionally.Reactive	Low.Eudurance.Tone	0.691944988927282	0	0
1226	Age.of.single.word	Oral.Sensory.Sensitivity	0.063485204	0.61821981126853	0.661232922985879
1227	Age.of.first.phrase	Oral.Sensory.Sensitivity	-0.008545527	0.946567365039026	0.956102384283925
1228	Loss.of.Language.	Oral.Sensory.Sensitivity	0.05685463	0.655428359554525	0.696248453100626
1229	Social.Total	Oral.Sensory.Sensitivity	-0.060289657	0.630605361240237	0.672686376642148
1230	Communication.Total	Oral.Sensory.Sensitivity	-0.142284166	0.254433892	0.293480348105621
1231	Behavioral.Total	Oral.Sensory.Sensitivity	-0.049111227	0.695357673250255	0.734654706508651
1232	Social.Affect.Total...New.Algorithm..Mod4.	Oral.Sensory.Sensitivity	0.04588662	0.71233336115397	0.748824109938365
1233	Behavioral.Total...New.Algorithm..Mod4.	Oral.Sensory.Sensitivity	0.171838194556541	0.164391233480145	0.194657574373161
1234	ADOS.Total...New.Algorithm..Mod4.	Oral.Sensory.Sensitivity	0.11914376548677	0.336900688427957	0.380252196813545
1235	Comparison.Score...New.Algorithm..Mod4.	Oral.Sensory.Sensitivity	0.009912326	0.936546709296975	0.947281999408128
1236	Verbal.Standard.Score	Oral.Sensory.Sensitivity	0.094051425	0.255535867	0.294674397596445
1237	Nonverbal.Reasoning.Standard.Score	Oral.Sensory.Sensitivity	0.216599793600343	0.008189051	0.0109253380743877
1238	Spatial.Standard.Score	Oral.Sensory.Sensitivity	0.184746364794086	0.024584743	0.0315187627205113
1239	General.Conceptual.Ability.Standard.Score	Oral.Sensory.Sensitivity	0.196996620958639	0.0164034823543937	0.0213613235382482
1240	Spatial.Nonverbal.Composite.Standard.Score	Oral.Sensory.Sensitivity	0.224588187614917	0.007419807	0.00992908355595996
1241	Communication.Standard.Score	Oral.Sensory.Sensitivity	0.456530318356067	8.8696088251794e-09	1.69259144189842e-08
1242	Living.Skills.Standard.Score	Oral.Sensory.Sensitivity	0.458543640821639	7.48612283274497e-09	1.43416300208731e-08
1243	Socialization.Standard.Score	Oral.Sensory.Sensitivity	0.521822159682928	1.9882762103407e-11	4.44390812564497e-11
1244	Adaptive.Behavior.Composite.Standard.Score	Oral.Sensory.Sensitivity	0.506159683832926	9.67992352940428e-11	2.08738135932217e-10
1245	Social.Awareness	Oral.Sensory.Sensitivity	-0.553224134	3.69038133385402e-13	8.86334373705168e-13
1246	Social.Cognition	Oral.Sensory.Sensitivity	-0.569501479	5.19584375524573e-14	1.2893173592882e-13
1247	Social.Communication	Oral.Sensory.Sensitivity	-0.62474084	0	0
1248	Social.Motivation	Oral.Sensory.Sensitivity	-0.556775604	2.42694753183059e-13	5.88011669985534e-13
1249	Restricted.Interest.and.Repetitive.Behavior	Oral.Sensory.Sensitivity	-0.588791047	1.04360964314765e-14	2.65843287850313e-14
1250	Awareness.T.Score	Oral.Sensory.Sensitivity	-0.541416523	1.43596246005018e-12	3.35387314650153e-12
1251	Cognition.T.Score	Oral.Sensory.Sensitivity	-0.559722675	1.70752301187349e-13	4.16911540032421e-13
1252	Communication.T.Score	Oral.Sensory.Sensitivity	-0.611459327	2.22044604925031e-16	5.86974713558561e-16
1253	Motivation.T.Score	Oral.Sensory.Sensitivity	-0.552657452	3.94351218346856e-13	9.44558944270536e-13
1254	Restricted.Repetitive.Behavior.T.Score	Oral.Sensory.Sensitivity	-0.598693605	2.88657986402541e-15	7.46517606100826e-15
1255	Total.Raw.Score	Oral.Sensory.Sensitivity	-0.620030233	0	0
1256	Total.T.Score	Oral.Sensory.Sensitivity	-0.609526059	2.22044604925031e-16	5.86974713558561e-16
1257	Recalling.Sentences.Scaled.Score	Oral.Sensory.Sensitivity	0.216738430125256	0.009321034	0.0123794105984347
1258	Formulated.Sentences.Scaled.Score	Oral.Sensory.Sensitivity	0.084198727	0.319130741	0.362327542277921
1259	Concepts...Following.Directions.Scaled.Score	Oral.Sensory.Sensitivity	0.244931221939276	0.00319538	0.00437690672461968
1260	Word.Classes.2...Receptive.Scaled.Score	Oral.Sensory.Sensitivity	0.082404306	0.445303891418986	0.491047430377547
1261	Word.Classes.2..Expressive.Scaled.Score	Oral.Sensory.Sensitivity	0.104300980846445	0.339221987	0.38257858043047
1262	Word.Classes.2...Total.Scaled.Score	Oral.Sensory.Sensitivity	0.118515591552319	0.263188539169857	0.302944908640075
1263	Word.Definitions.Scaled.Score	Oral.Sensory.Sensitivity	NA	NA	NA
1264	Word.Structure.Scaled.Score	Oral.Sensory.Sensitivity	0.159466341623167	0.263671313023152	0.303421448371974
1265	Core.Language.Scaled.Score	Oral.Sensory.Sensitivity	0.164470508155048	0.058522168	0.0726913866036036
1266	Stereotyped.Behavior	Oral.Sensory.Sensitivity	-0.548103291	5.58220136781529e-13	1.32984192412533e-12
1267	Self.Injurous.Behavior	Oral.Sensory.Sensitivity	-0.370877379	3.47999137062516e-06	5.62819718738937e-06
1268	Compulsive.Behavior	Oral.Sensory.Sensitivity	-0.415001078	1.56824240482578e-07	2.7402318772639e-07
1269	Ritualistic.Behavior	Oral.Sensory.Sensitivity	-0.516417105	1.83835169309532e-11	4.11507238454416e-11
1270	Sameness.Behavior	Oral.Sensory.Sensitivity	-0.428464821	5.5528679210326e-08	9.96309608279619e-08
1271	Restricted.Behavior	Oral.Sensory.Sensitivity	-0.425147682	7.2017663166335e-08	1.28536379405287e-07
1272	Total.Score	Oral.Sensory.Sensitivity	-0.530157486	4.2232883856741e-12	9.68458854344808e-12
1273	Sensory.Seeking	Oral.Sensory.Sensitivity	0.585421570717113	5.55111512312578e-15	1.42558323185279e-14
1274	Emotionally.Reactive	Oral.Sensory.Sensitivity	0.566400023111762	7.59392548843607e-14	1.8728004055327e-13
1275	Low.Eudurance.Tone	Oral.Sensory.Sensitivity	0.580107356564948	1.11022302462516e-14	2.82485812263333e-14
1276	Age.of.single.word	Inattention.Distractibility	-0.08770512	0.490733954902885	0.536318605160151
1277	Age.of.first.phrase	Inattention.Distractibility	0.0227709078024899	0.8582517915895	0.881426188196666
1278	Loss.of.Language.	Inattention.Distractibility	0.035250314	0.782140713	0.812527625560631
1279	Social.Total	Inattention.Distractibility	0.0178550718006958	0.886846939389584	0.906572913945052
1280	Communication.Total	Inattention.Distractibility	-0.063903223	0.610223464347207	0.653313740524115
1281	Behavioral.Total	Inattention.Distractibility	-0.086883507	0.487887892695098	0.533604705644713
1282	Social.Affect.Total...New.Algorithm..Mod4.	Inattention.Distractibility	0.144806943092732	0.242337415405526	0.280407206076365
1283	Behavioral.Total...New.Algorithm..Mod4.	Inattention.Distractibility	-0.072161393	0.561706874795877	0.60711678873087
1284	ADOS.Total...New.Algorithm..Mod4.	Inattention.Distractibility	0.101068245596913	0.415760964587542	0.461584644126884
1285	Comparison.Score...New.Algorithm..Mod4.	Inattention.Distractibility	0.052013854	0.675930522310536	0.715500351351747
1286	Verbal.Standard.Score	Inattention.Distractibility	0.279878239221893	0.000570826286579784	0.000814253338632398
1287	Nonverbal.Reasoning.Standard.Score	Inattention.Distractibility	0.239137402806666	0.003420752	0.00467835022442653
1288	Spatial.Standard.Score	Inattention.Distractibility	0.261583396692982	0.001320792	0.00185643017011787
1289	General.Conceptual.Ability.Standard.Score	Inattention.Distractibility	0.309546776537686	0.0001290140691248	0.000191459829457994
1290	Spatial.Nonverbal.Composite.Standard.Score	Inattention.Distractibility	0.274674185281331	0.000980102641419789	0.0013846342792008
1291	Communication.Standard.Score	Inattention.Distractibility	0.65505416507456	0	0
1292	Living.Skills.Standard.Score	Inattention.Distractibility	0.532579268431683	6.39177599737195e-12	1.45363482991779e-11
1293	Socialization.Standard.Score	Inattention.Distractibility	0.657744909767261	0	0
1294	Adaptive.Behavior.Composite.Standard.Score	Inattention.Distractibility	0.657229578115964	0	0
1295	Social.Awareness	Inattention.Distractibility	-0.767538052	0	0
1296	Social.Cognition	Inattention.Distractibility	-0.812478003	0	0
1297	Social.Communication	Inattention.Distractibility	-0.817045666	0	0
1298	Social.Motivation	Inattention.Distractibility	-0.703020271	0	0
1299	Restricted.Interest.and.Repetitive.Behavior	Inattention.Distractibility	-0.793231308	0	0
1300	Awareness.T.Score	Inattention.Distractibility	-0.76675107	0	0
1301	Cognition.T.Score	Inattention.Distractibility	-0.812836487	0	0
1302	Communication.T.Score	Inattention.Distractibility	-0.823610698	0	0
1303	Motivation.T.Score	Inattention.Distractibility	-0.694517311	0	0
1304	Restricted.Repetitive.Behavior.T.Score	Inattention.Distractibility	-0.811086335	0	0
1305	Total.Raw.Score	Inattention.Distractibility	-0.835249338	0	0
1306	Total.T.Score	Inattention.Distractibility	-0.837765866	0	0
1307	Recalling.Sentences.Scaled.Score	Inattention.Distractibility	0.341303173898727	3.0255393592693e-05	4.63979132884816e-05
1308	Formulated.Sentences.Scaled.Score	Inattention.Distractibility	0.236984599748853	0.00451696	0.00614328838471023
1309	Concepts...Following.Directions.Scaled.Score	Inattention.Distractibility	0.279967794122589	0.00070782694097149	0.00100609937614891
1310	Word.Classes.2...Receptive.Scaled.Score	Inattention.Distractibility	0.255330086480683	0.016354739	0.0213041359515796
1311	Word.Classes.2..Expressive.Scaled.Score	Inattention.Distractibility	0.22753483858588	0.035124937	0.0444170885766695
1312	Word.Classes.2...Total.Scaled.Score	Inattention.Distractibility	0.251352527651456	0.0162468073855728	0.0211760455495265
1313	Word.Definitions.Scaled.Score	Inattention.Distractibility	NA	NA	NA
1314	Word.Structure.Scaled.Score	Inattention.Distractibility	0.311493072424213	0.0260788334371194	0.03335067047089
1315	Core.Language.Scaled.Score	Inattention.Distractibility	0.30018104561484	0.000447269870770484	0.000642577228863358
1316	Stereotyped.Behavior	Inattention.Distractibility	-0.611307773	0	0
1317	Self.Injurous.Behavior	Inattention.Distractibility	-0.456076708	5.70349767414768e-09	1.10078004104723e-08
1318	Compulsive.Behavior	Inattention.Distractibility	-0.482647874	5.2285065166302e-10	1.07094571733391e-09
1319	Ritualistic.Behavior	Inattention.Distractibility	-0.637894066	0	0
1320	Sameness.Behavior	Inattention.Distractibility	-0.639892185	0	0
1321	Restricted.Behavior	Inattention.Distractibility	-0.594617695	1.77635683940025e-15	4.60745818661605e-15
1322	Total.Score	Inattention.Distractibility	-0.685550682	0	0
1323	Sensory.Seeking	Inattention.Distractibility	0.727239766456238	0	0
1324	Emotionally.Reactive	Inattention.Distractibility	0.838732775	0	0
1325	Low.Eudurance.Tone	Inattention.Distractibility	0.619522378433419	0	0
1326	Oral.Sensory.Sensitivity	Inattention.Distractibility	0.602385379046702	4.44089209850063e-16	1.16556906237863e-15
1327	Age.of.single.word	Poor.RegistrationÂ.	-0.126146326	0.320585448295745	0.363791923323258
1328	Age.of.first.phrase	Poor.RegistrationÂ.	-0.136685189	0.281482819990331	0.322655807170003
1329	Loss.of.Language.	Poor.RegistrationÂ.	-0.044408295	0.72751252869305	0.762600445852634
1330	Social.Total	Poor.RegistrationÂ.	-0.231924685	0.0609576629668829	0.075631386110767
1331	Communication.Total	Poor.RegistrationÂ.	-0.164679408	0.186387524764669	0.219291135803125
1332	Behavioral.Total	Poor.RegistrationÂ.	-0.179969004	0.14818403864932	0.17622317480345
1333	Social.Affect.Total...New.Algorithm..Mod4.	Poor.RegistrationÂ.	0.112618504667424	0.364213514800895	0.408259661407913
1334	Behavioral.Total...New.Algorithm..Mod4.	Poor.RegistrationÂ.	-0.048685807	0.695617549365299	0.734753322432296
1335	ADOS.Total...New.Algorithm..Mod4.	Poor.RegistrationÂ.	0.081929007	0.509827136914853	0.555671276696723
1336	Comparison.Score...New.Algorithm..Mod4.	Poor.RegistrationÂ.	0.034936473	0.77896242611205	0.809416444655291
1337	Verbal.Standard.Score	Poor.RegistrationÂ.	0.270097915696913	0.000900340374198727	0.00127439901538812
1338	Nonverbal.Reasoning.Standard.Score	Poor.RegistrationÂ.	0.255625482943391	0.001714344	0.00239205747248577
1339	Spatial.Standard.Score	Poor.RegistrationÂ.	0.222703347068656	0.006516652	0.00876034997684339
1340	General.Conceptual.Ability.Standard.Score	Poor.RegistrationÂ.	0.295177287830387	0.00027049299109283	0.000393217488204799
1341	Spatial.Nonverbal.Composite.Standard.Score	Poor.RegistrationÂ.	0.264465112657833	0.001529564	0.00214372184498094
1342	Communication.Standard.Score	Poor.RegistrationÂ.	0.633456709357913	0	0
1343	Living.Skills.Standard.Score	Poor.RegistrationÂ.	0.571960900857913	6.97220059464598e-14	1.72332487527048e-13
1344	Socialization.Standard.Score	Poor.RegistrationÂ.	0.668741719904254	0	0
1345	Adaptive.Behavior.Composite.Standard.Score	Poor.RegistrationÂ.	0.665543717283881	0	0
1346	Social.Awareness	Poor.RegistrationÂ.	-0.790782245	0	0
1347	Social.Cognition	Poor.RegistrationÂ.	-0.812862883	0	0
1348	Social.Communication	Poor.RegistrationÂ.	-0.835855645	0	0
1349	Social.Motivation	Poor.RegistrationÂ.	-0.704980108	0	0
1350	Restricted.Interest.and.Repetitive.Behavior	Poor.RegistrationÂ.	-0.792278058	0	0
1351	Awareness.T.Score	Poor.RegistrationÂ.	-0.781234685	0	0
1352	Cognition.T.Score	Poor.RegistrationÂ.	-0.808341836	0	0
1353	Communication.T.Score	Poor.RegistrationÂ.	-0.826763157	0	0
1354	Motivation.T.Score	Poor.RegistrationÂ.	-0.694734946	0	0
1355	Restricted.Repetitive.Behavior.T.Score	Poor.RegistrationÂ.	-0.785400526	0	0
1356	Total.Raw.Score	Poor.RegistrationÂ.	-0.841852238	0	0
1357	Total.T.Score	Poor.RegistrationÂ.	-0.833072368	0	0
1358	Recalling.Sentences.Scaled.Score	Poor.RegistrationÂ.	0.306173170852311	0.000200106554274493	0.000293898174919794
1359	Formulated.Sentences.Scaled.Score	Poor.RegistrationÂ.	0.236008775591481	0.004690295	0.00637313875577456
1360	Concepts...Following.Directions.Scaled.Score	Poor.RegistrationÂ.	0.361122102200574	9.3817134356744e-06	1.4809345144256e-05
1361	Word.Classes.2...Receptive.Scaled.Score	Poor.RegistrationÂ.	0.17599859466902	0.10095586092567	0.12206556821158
1362	Word.Classes.2..Expressive.Scaled.Score	Poor.RegistrationÂ.	0.193803183167549	0.073784008	0.0906573386087441
1363	Word.Classes.2...Total.Scaled.Score	Poor.RegistrationÂ.	0.189376350753456	0.072197886	0.0888527400368201
1364	Word.Definitions.Scaled.Score	Poor.RegistrationÂ.	NA	NA	NA
1365	Word.Structure.Scaled.Score	Poor.RegistrationÂ.	0.28030000718768	0.046343358	0.0580377222526256
1366	Core.Language.Scaled.Score	Poor.RegistrationÂ.	0.296459387334899	0.000530442159595079	0.000757872671027684
1367	Stereotyped.Behavior	Poor.RegistrationÂ.	-0.668355931	0	0
1368	Self.Injurous.Behavior	Poor.RegistrationÂ.	-0.493247621	1.90096827168418e-10	4.03418567324223e-10
1369	Compulsive.Behavior	Poor.RegistrationÂ.	-0.597620609	1.11022302462516e-15	2.8949787143299e-15
1370	Ritualistic.Behavior	Poor.RegistrationÂ.	-0.695294943	0	0
1371	Sameness.Behavior	Poor.RegistrationÂ.	-0.664357366	0	0
1372	Restricted.Behavior	Poor.RegistrationÂ.	-0.649975627	0	0
1373	Total.Score	Poor.RegistrationÂ.	-0.749408473	0	0
1374	Sensory.Seeking	Poor.RegistrationÂ.	0.74175500011744	0	0
1375	Emotionally.Reactive	Poor.RegistrationÂ.	0.732688643896721	0	0
1376	Low.Eudurance.Tone	Poor.RegistrationÂ.	0.656323145650825	0	0
1377	Oral.Sensory.Sensitivity	Poor.RegistrationÂ.	0.597370312102453	1.11022302462516e-15	2.8949787143299e-15
1378	Inattention.Distractibility	Poor.RegistrationÂ.	0.742656248788088	0	0
1379	Age.of.single.word	Sensory.Sensitivity	0.107034139976585	0.399889427330446	0.445083792477782
1380	Age.of.first.phrase	Sensory.Sensitivity	0.0229854683001077	0.856930151246433	0.880478767419484
1381	Loss.of.Language.	Sensory.Sensitivity	-0.100502357	0.429425039272413	0.474723947198668
1382	Social.Total	Sensory.Sensitivity	-0.111712278	0.371849586443237	0.415552273401105
1383	Communication.Total	Sensory.Sensitivity	-0.135778609	0.277019943112132	0.317870478286275
1384	Behavioral.Total	Sensory.Sensitivity	-0.278621116	0.0234917166127917	0.030226145726345
1385	Social.Affect.Total...New.Algorithm..Mod4.	Sensory.Sensitivity	0.130197247880661	0.293657105889843	0.3356515935715
1386	Behavioral.Total...New.Algorithm..Mod4.	Sensory.Sensitivity	-0.093704045	0.450712185906694	0.496267073676151
1387	ADOS.Total...New.Algorithm..Mod4.	Sensory.Sensitivity	0.077975023	0.530529548624983	0.576384232586413
1388	Comparison.Score...New.Algorithm..Mod4.	Sensory.Sensitivity	0.078509866	0.52770501657861	0.573739411814891
1389	Verbal.Standard.Score	Sensory.Sensitivity	0.176106666463887	0.0322718668934143	0.040856090884862
1390	Nonverbal.Reasoning.Standard.Score	Sensory.Sensitivity	0.177656735986118	0.030759030337165	0.0390192184725624
1391	Spatial.Standard.Score	Sensory.Sensitivity	0.304953417336486	0.000164143569401531	0.000242369955890079
1392	General.Conceptual.Ability.Standard.Score	Sensory.Sensitivity	0.248107284821876	0.002362254	0.00326819211288805
1393	Spatial.Nonverbal.Composite.Standard.Score	Sensory.Sensitivity	0.253497244757796	0.002421196	0.00334659046115288
1394	Communication.Standard.Score	Sensory.Sensitivity	0.328317115676859	5.88412191480092e-05	8.88762269363289e-05
1395	Living.Skills.Standard.Score	Sensory.Sensitivity	0.331746446194564	4.86741734762042e-05	7.38989860209955e-05
1396	Socialization.Standard.Score	Sensory.Sensitivity	0.314978143	0.000120483585766884	0.000178920760822448
1397	Adaptive.Behavior.Composite.Standard.Score	Sensory.Sensitivity	0.342635832206787	2.62514240265688e-05	4.03417912940513e-05
1398	Social.Awareness	Sensory.Sensitivity	-0.36607733	5.11867597108306e-06	8.19136684237159e-06
1399	Social.Cognition	Sensory.Sensitivity	-0.437502971	3.0073024515076e-08	5.51922563063707e-08
1400	Social.Communication	Sensory.Sensitivity	-0.430142167	5.40495093126481e-08	9.70954540258157e-08
1401	Social.Motivation	Sensory.Sensitivity	-0.376153582	2.66216546784825e-06	4.33252454597805e-06
1402	Restricted.Interest.and.Repetitive.Behavior	Sensory.Sensitivity	-0.449711943	1.75521397416389e-08	3.26889153820646e-08
1403	Awareness.T.Score	Sensory.Sensitivity	-0.367194958	4.76578340613543e-06	7.64049287349909e-06
1404	Cognition.T.Score	Sensory.Sensitivity	-0.429848738	5.531166813455e-08	9.92819690031061e-08
1405	Communication.T.Score	Sensory.Sensitivity	-0.436450714	3.27300617719573e-08	5.98942482529554e-08
1406	Motivation.T.Score	Sensory.Sensitivity	-0.364842887	5.53718387497071e-06	8.84262572596471e-06
1407	Restricted.Repetitive.Behavior.T.Score	Sensory.Sensitivity	-0.436952447	4.8663092666601e-08	8.79924446086244e-08
1408	Total.Raw.Score	Sensory.Sensitivity	-0.444585795	1.68812983591948e-08	3.15060441458408e-08
1409	Total.T.Score	Sensory.Sensitivity	-0.442501282	2.00356931046031e-08	3.71886739493095e-08
1410	Recalling.Sentences.Scaled.Score	Sensory.Sensitivity	0.23944970276919	0.003973039	0.00541688753646477
1411	Formulated.Sentences.Scaled.Score	Sensory.Sensitivity	0.109695446611915	0.193757334139023	0.227476678611328
1412	Concepts...Following.Directions.Scaled.Score	Sensory.Sensitivity	0.251082822458808	0.00248822	0.00343385256177667
1413	Word.Classes.2...Receptive.Scaled.Score	Sensory.Sensitivity	0.255203703636042	0.016409764	0.0213631982201239
1414	Word.Classes.2..Expressive.Scaled.Score	Sensory.Sensitivity	0.20669927241081	0.056200642	0.0699258974912578
1415	Word.Classes.2...Total.Scaled.Score	Sensory.Sensitivity	0.165870428648584	0.116104736112602	0.13961681540714
1416	Word.Definitions.Scaled.Score	Sensory.Sensitivity	NA	NA	NA
1417	Word.Structure.Scaled.Score	Sensory.Sensitivity	0.273409180606522	0.0522228486205369	0.0651051732449305
1418	Core.Language.Scaled.Score	Sensory.Sensitivity	0.229566873688433	0.007858227	0.0105093960363747
1419	Stereotyped.Behavior	Sensory.Sensitivity	-0.360102082	6.94269457612862e-06	1.10342825900142e-05
1420	Self.Injurous.Behavior	Sensory.Sensitivity	-0.331854673	3.78316608466989e-05	5.76756349881256e-05
1421	Compulsive.Behavior	Sensory.Sensitivity	-0.42286284	8.60037556726923e-08	1.52572806605516e-07
1422	Ritualistic.Behavior	Sensory.Sensitivity	-0.489076011	2.84249512816359e-10	5.95776176031248e-10
1423	Sameness.Behavior	Sensory.Sensitivity	-0.379910907	1.91280181383036e-06	3.12913667134577e-06
1424	Restricted.Behavior	Sensory.Sensitivity	-0.359588505	7.1705997126692e-06	1.1388295871957e-05
1425	Total.Score	Sensory.Sensitivity	-0.463732652	2.92531443513155e-09	5.73112224147443e-09
1426	Sensory.Seeking	Sensory.Sensitivity	0.332227753939012	3.70328753738214e-05	5.64969039243776e-05
1427	Emotionally.Reactive	Sensory.Sensitivity	0.48951218157386	3.1365798847105e-10	6.53997658381036e-10
1428	Low.Eudurance.Tone	Sensory.Sensitivity	0.630796344476114	0	0
1429	Oral.Sensory.Sensitivity	Sensory.Sensitivity	0.355203935647572	9.42602977138662e-06	1.48739783087832e-05
1430	Inattention.Distractibility	Sensory.Sensitivity	0.425681426960363	6.90797943292409e-08	1.23442710644233e-07
1431	Poor.RegistrationÂ.	Sensory.Sensitivity	0.463384500000148	3.01657676615719e-09	5.90205618283171e-09
1432	Age.of.single.word	Sedentary	-0.010500572	0.934367476915336	0.945945229038656
1433	Age.of.first.phrase	Sedentary	0.018001548	0.887723472781989	0.907258735676195
1434	Loss.of.Language.	Sedentary	0.208787278059098	0.097786516	0.118330803234229
1435	Social.Total	Sedentary	-0.022226342	0.859398850741305	0.882148037623865
1436	Communication.Total	Sedentary	0.040287768	0.748076853733333	0.781927287057917
1437	Behavioral.Total	Sedentary	0.0127636115685512	0.918982917777063	0.933368469896962
1438	Social.Affect.Total...New.Algorithm..Mod4.	Sedentary	0.019511063437165	0.875469991953321	0.896604829270671
1439	Behavioral.Total...New.Algorithm..Mod4.	Sedentary	-0.330159607	0.006360702	0.00856375258590174
1440	ADOS.Total...New.Algorithm..Mod4.	Sedentary	-0.129755797	0.295311049911967	0.337105395138835
1441	Comparison.Score...New.Algorithm..Mod4.	Sedentary	-0.084668266	0.495730972785688	0.541436074638838
1442	Verbal.Standard.Score	Sedentary	0.134183377951386	0.103964150088486	0.125530878541434
1443	Nonverbal.Reasoning.Standard.Score	Sedentary	0.0224009202639702	0.786973930939026	0.816884153537018
1444	Spatial.Standard.Score	Sedentary	0.084085663	0.309594409	0.35204395167732
1445	General.Conceptual.Ability.Standard.Score	Sedentary	0.095242204	0.249540262532483	0.288287938804219
1446	Spatial.Nonverbal.Composite.Standard.Score	Sedentary	0.050399155	0.552841942043858	0.598268003016311
1447	Communication.Standard.Score	Sedentary	0.436571770041085	4.49539434566049e-08	8.15194404153476e-08
1448	Living.Skills.Standard.Score	Sedentary	0.360666237527246	8.96792947413516e-06	1.41663103615769e-05
1449	Socialization.Standard.Score	Sedentary	0.393001789	1.10234887973348e-06	1.83185056775297e-06
1450	Adaptive.Behavior.Composite.Standard.Score	Sedentary	0.417935061167317	1.86743494001718e-07	3.24630534095973e-07
1451	Social.Awareness	Sedentary	-0.508031724	5.08975084301255e-11	1.11168221383027e-10
1452	Social.Cognition	Sedentary	-0.482490908	6.07778272154746e-10	1.24144339664201e-09
1453	Social.Communication	Sedentary	-0.551256515	4.64517313503165e-13	1.11021147734343e-12
1454	Social.Motivation	Sedentary	-0.507944797	5.13471487550987e-11	1.12039377006674e-10
1455	Restricted.Interest.and.Repetitive.Behavior	Sedentary	-0.496349906	2.8963675902105e-10	6.05342198389803e-10
1456	Awareness.T.Score	Sedentary	-0.505012093	6.89794887875905e-11	1.49846137139758e-10
1457	Cognition.T.Score	Sedentary	-0.476633277	1.043517272592e-09	2.10612909728998e-09
1458	Communication.T.Score	Sedentary	-0.549702413	5.56443779942129e-13	1.32632628692851e-12
1459	Motivation.T.Score	Sedentary	-0.501363115	9.92068649452449e-11	2.13616734084149e-10
1460	Restricted.Repetitive.Behavior.T.Score	Sedentary	-0.494559073	3.43045369888273e-10	7.13922722616538e-10
1461	Total.Raw.Score	Sedentary	-0.544316692	1.03361763592602e-12	2.43087473864904e-12
1462	Total.T.Score	Sedentary	-0.538328066	2.03104200124926e-12	4.71877688757859e-12
1463	Recalling.Sentences.Scaled.Score	Sedentary	0.213631166420088	0.0104106614639279	0.0137767961544241
1464	Formulated.Sentences.Scaled.Score	Sedentary	0.0184590070636051	0.827398851802831	0.853914323778734
1465	Concepts...Following.Directions.Scaled.Score	Sedentary	0.203400444207009	0.014830393	0.0193756866793012
1466	Word.Classes.2...Receptive.Scaled.Score	Sedentary	0.032742498	0.762010788168969	0.794797067943614
1467	Word.Classes.2..Expressive.Scaled.Score	Sedentary	0.045605236	0.676712103637985	0.716155865015781
1468	Word.Classes.2...Total.Scaled.Score	Sedentary	0.059621305	0.5745327666619	0.618706020627851
1469	Word.Definitions.Scaled.Score	Sedentary	NA	NA	NA
1470	Word.Structure.Scaled.Score	Sedentary	0.118770100429723	0.406479632005822	0.451962735990344
1471	Core.Language.Scaled.Score	Sedentary	0.105213539369946	0.228096533960977	0.265041324160081
1472	Stereotyped.Behavior	Sedentary	-0.377426062	2.25913362061902e-06	3.68885919103299e-06
1473	Self.Injurous.Behavior	Sedentary	-0.272699798	0.000798852008871087	0.00113329101708657
1474	Compulsive.Behavior	Sedentary	-0.251103309	0.002081299	0.00289309741272842
1475	Ritualistic.Behavior	Sedentary	-0.34375488	1.88921596464553e-05	2.94011316967057e-05
1476	Sameness.Behavior	Sedentary	-0.306672945	0.000150062627912062	0.000221875440465153
1477	Restricted.Behavior	Sedentary	-0.256726043	0.00163445	0.00228491552598226
1478	Total.Score	Sedentary	-0.357192964	8.33039820213877e-06	1.31828252754075e-05
1479	Sensory.Seeking	Sedentary	0.343002569239882	1.97566619322131e-05	3.0703202692823e-05
1480	Emotionally.Reactive	Sedentary	0.557088703772453	2.33812968986058e-13	5.66803746794774e-13
1481	Low.Eudurance.Tone	Sedentary	0.541333503	1.21458398893992e-12	2.85039604212922e-12
1482	Oral.Sensory.Sensitivity	Sedentary	0.434261932274309	3.50140640925645e-08	6.39412461822825e-08
1483	Inattention.Distractibility	Sedentary	0.552241864744317	3.44169137633799e-13	8.27055683682091e-13
1484	Poor.RegistrationÂ.	Sedentary	0.503077139885344	7.20845605428622e-11	1.56437324700004e-10
1485	Sensory.Sensitivity	Sedentary	0.334728009997292	3.20750400892855e-05	4.91201238715473e-05
1486	Age.of.single.word	Fine.Motor.Perceptual	-0.023149499	0.855920025565889	0.879645737898137
1487	Age.of.first.phrase	Fine.Motor.Perceptual	0.171671718865826	0.174972030501322	0.206521294427991
1488	Loss.of.Language.	Fine.Motor.Perceptual	-0.015468748	0.903439016693653	0.920123024388826
1489	Social.Total	Fine.Motor.Perceptual	-0.043069143	0.731320543210945	0.76550088651167
1490	Communication.Total	Fine.Motor.Perceptual	-0.071646855	0.567541470415829	0.612372943867606
1491	Behavioral.Total	Fine.Motor.Perceptual	-0.129337553	0.300658542134859	0.342677728726168
1492	Social.Affect.Total...New.Algorithm..Mod4.	Fine.Motor.Perceptual	0.022139094790388	0.85885825240529	0.881843753691445
1493	Behavioral.Total...New.Algorithm..Mod4.	Fine.Motor.Perceptual	0.21847004752016	0.075712415	0.0929188247510431
1494	ADOS.Total...New.Algorithm..Mod4.	Fine.Motor.Perceptual	0.118138779596503	0.341021265292687	0.384411298536366
1495	Comparison.Score...New.Algorithm..Mod4.	Fine.Motor.Perceptual	0.0212840708102471	0.864256510232521	0.886149133894
1496	Verbal.Standard.Score	Fine.Motor.Perceptual	0.160622048511721	0.051156492	0.0638298763303167
1497	Nonverbal.Reasoning.Standard.Score	Fine.Motor.Perceptual	0.327444650449253	4.85852362879235e-05	7.37893502589737e-05
1498	Spatial.Standard.Score	Fine.Motor.Perceptual	0.394919914696977	6.79661281699495e-07	1.13974366205176e-06
1499	General.Conceptual.Ability.Standard.Score	Fine.Motor.Perceptual	0.34456461224184	1.80015773967312e-05	2.80448303228737e-05
1500	Spatial.Nonverbal.Composite.Standard.Score	Fine.Motor.Perceptual	0.402506801710523	7.50268600135939e-07	1.25528443830101e-06
1501	Communication.Standard.Score	Fine.Motor.Perceptual	0.623297493087206	0	0
1502	Living.Skills.Standard.Score	Fine.Motor.Perceptual	0.547954115614792	1.17572618307804e-12	2.76067265552971e-12
1503	Socialization.Standard.Score	Fine.Motor.Perceptual	0.588472669526445	8.88178419700125e-15	2.26511166920055e-14
1504	Adaptive.Behavior.Composite.Standard.Score	Fine.Motor.Perceptual	0.620365437074613	0	0
1505	Social.Awareness	Fine.Motor.Perceptual	-0.669526974	0	0
1506	Social.Cognition	Fine.Motor.Perceptual	-0.71523742	0	0
1507	Social.Communication	Fine.Motor.Perceptual	-0.74544662	0	0
1508	Social.Motivation	Fine.Motor.Perceptual	-0.604134897	4.44089209850063e-16	1.16556906237863e-15
1509	Restricted.Interest.and.Repetitive.Behavior	Fine.Motor.Perceptual	-0.736725113	0	0
1510	Awareness.T.Score	Fine.Motor.Perceptual	-0.667139393	0	0
1511	Cognition.T.Score	Fine.Motor.Perceptual	-0.711204479	0	0
1512	Communication.T.Score	Fine.Motor.Perceptual	-0.743323274	0	0
1513	Motivation.T.Score	Fine.Motor.Perceptual	-0.589972093	3.77475828372553e-15	9.72794015642351e-15
1514	Restricted.Repetitive.Behavior.T.Score	Fine.Motor.Perceptual	-0.744171745	0	0
1515	Total.Raw.Score	Fine.Motor.Perceptual	-0.748881777	0	0
1516	Total.T.Score	Fine.Motor.Perceptual	-0.748387964	0	0
1517	Recalling.Sentences.Scaled.Score	Fine.Motor.Perceptual	0.25105294972394	0.002491281	0.00343700180487805
1518	Formulated.Sentences.Scaled.Score	Fine.Motor.Perceptual	0.241110785758813	0.003845777	0.00524661970439085
1519	Concepts...Following.Directions.Scaled.Score	Fine.Motor.Perceptual	0.307696581539967	0.000185242836481914	0.000272430464852734
1520	Word.Classes.2...Receptive.Scaled.Score	Fine.Motor.Perceptual	0.189304057868431	0.077320771	0.0947082847451416
1521	Word.Classes.2..Expressive.Scaled.Score	Fine.Motor.Perceptual	0.238135265181938	0.0272493155053226	0.0347669115122855
1522	Word.Classes.2...Total.Scaled.Score	Fine.Motor.Perceptual	0.220750579487287	0.0354893311268101	0.0448650226164716
1523	Word.Definitions.Scaled.Score	Fine.Motor.Perceptual	NA	NA	NA
1524	Word.Structure.Scaled.Score	Fine.Motor.Perceptual	0.300708683793174	0.032020842	0.0405499296509759
1525	Core.Language.Scaled.Score	Fine.Motor.Perceptual	0.241482095918117	0.005107334	0.00692275195330261
1526	Stereotyped.Behavior	Fine.Motor.Perceptual	-0.565361206	7.105427357601e-14	1.75527130468844e-13
1527	Self.Injurous.Behavior	Fine.Motor.Perceptual	-0.368599572	4.03542823823599e-06	6.50742302159986e-06
1528	Compulsive.Behavior	Fine.Motor.Perceptual	-0.387416173	1.14745727897159e-06	1.90465820723199e-06
1529	Ritualistic.Behavior	Fine.Motor.Perceptual	-0.555085	2.4580337765201e-13	5.95216521515185e-13
1530	Sameness.Behavior	Fine.Motor.Perceptual	-0.462145329	3.36419070379179e-09	6.56471003322839e-09
1531	Restricted.Behavior	Fine.Motor.Perceptual	-0.505729799	5.51922951785855e-11	1.20251064853293e-10
1532	Total.Score	Fine.Motor.Perceptual	-0.55844612	1.64313007644523e-13	4.01411400735125e-13
1533	Sensory.Seeking	Fine.Motor.Perceptual	0.601737773	4.44089209850063e-16	1.16556906237863e-15
1534	Emotionally.Reactive	Fine.Motor.Perceptual	0.676852433447133	0	0
1535	Low.Eudurance.Tone	Fine.Motor.Perceptual	0.587968356095193	3.99680288865056e-15	1.02821541368666e-14
1536	Oral.Sensory.Sensitivity	Fine.Motor.Perceptual	0.554105495760054	2.76223488526739e-13	6.68145850537265e-13
1537	Inattention.Distractibility	Fine.Motor.Perceptual	0.659157775304542	0	0
1538	Poor.RegistrationÂ.	Fine.Motor.Perceptual	0.652507268640515	0	0
1539	Sensory.Sensitivity	Fine.Motor.Perceptual	0.414948977166527	1.57441809367498e-07	2.74993374081315e-07
1540	Sedentary	Fine.Motor.Perceptual	0.307360978544638	0.000144750400203897	0.000214092780992153
1541	Age.of.single.word	Low.Registration	0.096042821	0.302967021141468	0.345130518274246
1542	Age.of.first.phrase	Low.Registration	0.104911491256251	0.262376979825582	0.302089570717762
1543	Loss.of.Language.	Low.Registration	-0.005435873	0.953615536675322	0.9619002624169
1544	Social.Total	Low.Registration	-0.197453502	0.0313606439043694	0.0397481071261356
1545	Communication.Total	Low.Registration	0.039138208	0.672585036145938	0.712471831806933
1546	Behavioral.Total	Low.Registration	-0.093898176	0.309752028	0.352132426574594
1547	Social.Affect.Total...New.Algorithm..Mod4.	Low.Registration	-0.129051972	0.160087260622191	0.189915530409736
1548	Behavioral.Total...New.Algorithm..Mod4.	Low.Registration	0.014385700742802	0.876075538436821	0.896808648627205
1549	ADOS.Total...New.Algorithm..Mod4.	Low.Registration	-0.110072993	0.231381073293496	0.268363116553866
1550	Comparison.Score...New.Algorithm..Mod4.	Low.Registration	-0.119948193	0.191916618418711	0.225495637939641
1551	Verbal.Standard.Score	Low.Registration	-0.106928027	0.080013897	0.0978440447793792
1552	Nonverbal.Reasoning.Standard.Score	Low.Registration	-0.06415396	0.294461895666769	0.336355002282164
1553	Spatial.Standard.Score	Low.Registration	-0.166241408	0.006277806	0.00845716832722833
1554	General.Conceptual.Ability.Standard.Score	Low.Registration	-0.118176178	0.052868111	0.065890990319774
1555	Spatial.Nonverbal.Composite.Standard.Score	Low.Registration	-0.127427997	0.040053984	0.0503901275757057
1556	Communication.Standard.Score	Low.Registration	-0.257398622	1.98827996646944e-05	3.08883493382506e-05
1557	Living.Skills.Standard.Score	Low.Registration	-0.233462848	0.000111186730260782	0.000165672358632411
1558	Socialization.Standard.Score	Low.Registration	-0.324665788	5.08185085124069e-08	9.17019466489731e-08
1559	Adaptive.Behavior.Composite.Standard.Score	Low.Registration	-0.287182791	1.74868945213014e-06	2.87024474062432e-06
1560	Social.Awareness	Low.Registration	0.354460403606858	2.90648505263391e-09	5.69676235105323e-09
1561	Social.Cognition	Low.Registration	0.356416086780298	3.10026804228869e-09	6.05774251664203e-09
1562	Social.Communication	Low.Registration	0.360781321406956	1.92456406367114e-09	3.81454476591063e-09
1563	Social.Motivation	Low.Registration	0.34373635396282	1.0450330156786e-08	1.98479796176237e-08
1564	Restricted.Interest.and.Repetitive.Behavior	Low.Registration	0.349263542702223	1.48841992064774e-08	2.79086642154604e-08
1565	Awareness.T.Score	Low.Registration	0.355962449523347	2.64299826469028e-09	5.19648321916823e-09
1566	Cognition.T.Score	Low.Registration	0.363751279228483	1.38565159346626e-09	2.77004749903632e-09
1567	Communication.T.Score	Low.Registration	0.375677796066454	3.57940344031249e-10	7.43518266415193e-10
1568	Motivation.T.Score	Low.Registration	0.354374164653161	3.36758354535505e-09	6.56842555353955e-09
1569	Restricted.Repetitive.Behavior.T.Score	Low.Registration	0.357889263392585	6.59808430114594e-09	1.26844217588915e-08
1570	Total.Raw.Score	Low.Registration	0.365523059084354	1.7682617592385e-09	3.51580481377208e-09
1571	Total.T.Score	Low.Registration	0.383550132	2.31568542119476e-10	4.88842300397668e-10
1572	Recalling.Sentences.Scaled.Score	Low.Registration	-0.249421013	4.30452795563419e-05	6.55333931685922e-05
1573	Formulated.Sentences.Scaled.Score	Low.Registration	-0.185127488	0.002627413	0.00361576611228946
1574	Concepts...Following.Directions.Scaled.Score	Low.Registration	-0.263695183	0.029796358	0.037841546199194
1575	Word.Classes.2...Receptive.Scaled.Score	Low.Registration	-0.129530888	0.0403099737989527	0.0506977207528448
1576	Word.Classes.2..Expressive.Scaled.Score	Low.Registration	-0.112587911	0.073260431	0.090110125891274
1577	Word.Classes.2...Total.Scaled.Score	Low.Registration	-0.161756174	0.008845441	0.0117690246357057
1578	Word.Definitions.Scaled.Score	Low.Registration	-0.12975947	0.073596874	0.0904987202028986
1579	Word.Structure.Scaled.Score	Low.Registration	NA	NA	NA
1580	Core.Language.Scaled.Score	Low.Registration	-0.193395408	0.002463183	0.00340095762077597
1581	Stereotyped.Behavior	Low.Registration	0.113657870421385	0.065708178	0.0812057370689076
1582	Self.Injurous.Behavior	Low.Registration	0.214609340962419	0.000457080907821705	0.000656458647561642
1583	Compulsive.Behavior	Low.Registration	0.173552934440606	0.004763591	0.00646874838165589
1584	Ritualistic.Behavior	Low.Registration	0.151382340504759	0.0139910041560674	0.0183133793845905
1585	Sameness.Behavior	Low.Registration	0.164813152724109	0.007396826	0.00990133383252427
1586	Restricted.Behavior	Low.Registration	0.148520306762061	0.01593043	0.0207820985097575
1587	Total.Score	Low.Registration	0.18696731949491	0.002285462	0.00316691530904523
1588	Sensory.Seeking	Low.Registration	NA	NA	NA
1589	Emotionally.Reactive	Low.Registration	NA	NA	NA
1590	Low.Eudurance.Tone	Low.Registration	NA	NA	NA
1591	Oral.Sensory.Sensitivity	Low.Registration	NA	NA	NA
1592	Inattention.Distractibility	Low.Registration	NA	NA	NA
1593	Poor.RegistrationÂ.	Low.Registration	NA	NA	NA
1594	Sensory.Sensitivity	Low.Registration	NA	NA	NA
1595	Sedentary	Low.Registration	NA	NA	NA
1596	Fine.Motor.Perceptual	Low.Registration	NA	NA	NA
1597	Age.of.single.word	Sensation.Seeking	-0.131957501	0.157944930671947	0.187426851566603
1598	Age.of.first.phrase	Sensation.Seeking	-0.175958775	0.059966699	0.0744646991241205
1599	Loss.of.Language.	Sensation.Seeking	-0.009788269	0.916944228514442	0.931976922256193
1600	Social.Total	Sensation.Seeking	-0.199244525	0.0305376117033429	0.0387494802516965
1601	Communication.Total	Sensation.Seeking	0.003446466	0.970453290147215	0.975983568755302
1602	Behavioral.Total	Sensation.Seeking	0.06516283	0.483265618012364	0.528942670967638
1603	Social.Affect.Total...New.Algorithm..Mod4.	Sensation.Seeking	-0.378228323	2.05113357247821e-05	3.18535773381692e-05
1604	Behavioral.Total...New.Algorithm..Mod4.	Sensation.Seeking	0.069112036	0.453220045077691	0.498779455944817
1605	ADOS.Total...New.Algorithm..Mod4.	Sensation.Seeking	-0.312283193	0.000515933055097673	0.000738577754409777
1606	Comparison.Score...New.Algorithm..Mod4.	Sensation.Seeking	-0.29151502	0.001236059	0.00174066144526013
1607	Verbal.Standard.Score	Sensation.Seeking	0.0205938020182297	0.737653584	0.771397869781465
1608	Nonverbal.Reasoning.Standard.Score	Sensation.Seeking	0.019509245	0.751002141200291	0.784613177119509
1609	Spatial.Standard.Score	Sensation.Seeking	0.0121305741531039	0.843598652	0.869007063419099
1610	General.Conceptual.Ability.Standard.Score	Sensation.Seeking	0.0193403287675389	0.753087936163149	0.786606054534047
1611	Spatial.Nonverbal.Composite.Standard.Score	Sensation.Seeking	0.0137514690624101	0.826012012793414	0.852882050185945
1612	Communication.Standard.Score	Sensation.Seeking	0.242359563169618	6.7120603341797e-05	0.000101208510575533
1613	Living.Skills.Standard.Score	Sensation.Seeking	0.2107283559169	0.00054094027705931	0.000771872090034177
1614	Socialization.Standard.Score	Sensation.Seeking	0.295933576919593	8.90933528507887e-07	1.48668635695038e-06
1615	Adaptive.Behavior.Composite.Standard.Score	Sensation.Seeking	0.265718874157366	1.16406291237325e-05	1.8309609873051e-05
1616	Social.Awareness	Sensation.Seeking	-0.265504349	1.27810459948918e-05	2.00390813537536e-05
1617	Social.Cognition	Sensation.Seeking	-0.261851442	1.96855655669737e-05	3.06142810297807e-05
1618	Social.Communication	Sensation.Seeking	-0.337849149	2.31650392201743e-08	4.27811440097987e-08
1619	Social.Motivation	Sensation.Seeking	-0.40945302	5.17141884870398e-12	1.18219170779699e-11
1620	Restricted.Interest.and.Repetitive.Behavior	Sensation.Seeking	-0.231430938	0.000236735081190265	0.000345967266714623
1621	Awareness.T.Score	Sensation.Seeking	-0.28267936	3.33791784568049e-06	5.40436460005223e-06
1622	Cognition.T.Score	Sensation.Seeking	-0.25477654	3.33812596542415e-05	5.10496074851001e-05
1623	Communication.T.Score	Sensation.Seeking	-0.323659467	9.39363462570953e-08	1.66056737324046e-07
1624	Motivation.T.Score	Sensation.Seeking	-0.402825246	1.21449517109795e-11	2.73804429988971e-11
1625	Restricted.Repetitive.Behavior.T.Score	Sensation.Seeking	-0.246993016	8.74302726583398e-05	0.00013102661785618
1626	Total.Raw.Score	Sensation.Seeking	-0.330764715	6.33953423090361e-08	1.13560799946191e-07
1627	Total.T.Score	Sensation.Seeking	-0.320141913	1.73863994756829e-07	3.03077022863346e-07
1628	Recalling.Sentences.Scaled.Score	Sensation.Seeking	0.167277650924648	0.00686447	0.00920548378115502
1629	Formulated.Sentences.Scaled.Score	Sensation.Seeking	0.057723391	0.354836737626374	0.398863614371353
1630	Concepts...Following.Directions.Scaled.Score	Sensation.Seeking	-0.005525542	0.964603354273268	0.971650684715447
1631	Word.Classes.2...Receptive.Scaled.Score	Sensation.Seeking	0.061178717	0.337319457309779	0.380627479706073
1632	Word.Classes.2..Expressive.Scaled.Score	Sensation.Seeking	0.048866871	0.440829614605185	0.48660001492071
1633	Word.Classes.2...Total.Scaled.Score	Sensation.Seeking	-0.019453686	0.755812333887931	0.789078092076089
1634	Word.Definitions.Scaled.Score	Sensation.Seeking	0.231785010567538	0.001331068	0.00186908721069383
1635	Word.Structure.Scaled.Score	Sensation.Seeking	NA	NA	NA
1636	Core.Language.Scaled.Score	Sensation.Seeking	0.093751803	0.14761565	0.175594566675654
1637	Stereotyped.Behavior	Sensation.Seeking	-0.162190165	0.008792806	0.0117060531297526
1638	Self.Injurous.Behavior	Sensation.Seeking	-0.153950788	0.012945888	0.0169840195825156
1639	Compulsive.Behavior	Sensation.Seeking	-0.221306197	0.000323209002710101	0.000467540367199005
1640	Ritualistic.Behavior	Sensation.Seeking	-0.232025202	0.000160064432710438	0.000236505116248645
1641	Sameness.Behavior	Sensation.Seeking	-0.25831789	2.47604410823499e-05	3.81835253601285e-05
1642	Restricted.Behavior	Sensation.Seeking	-0.247492477	5.47399368011625e-05	8.29370196314317e-05
1643	Total.Score	Sensation.Seeking	-0.263136545	1.65605461694973e-05	2.5854610651034e-05
1644	Sensory.Seeking	Sensation.Seeking	NA	NA	NA
1645	Emotionally.Reactive	Sensation.Seeking	NA	NA	NA
1646	Low.Eudurance.Tone	Sensation.Seeking	NA	NA	NA
1647	Oral.Sensory.Sensitivity	Sensation.Seeking	NA	NA	NA
1648	Inattention.Distractibility	Sensation.Seeking	NA	NA	NA
1649	Poor.RegistrationÂ.	Sensation.Seeking	NA	NA	NA
1650	Sensory.Sensitivity	Sensation.Seeking	NA	NA	NA
1651	Sedentary	Sensation.Seeking	NA	NA	NA
1652	Fine.Motor.Perceptual	Sensation.Seeking	NA	NA	NA
1653	Low.Registration	Sensation.Seeking	0.03427183	0.575005020454559	0.618761500059882
1654	Age.of.single.word	Sensory.Sensitivity.1	0.08076049	0.395135746590996	0.440459553804819
1655	Age.of.first.phrase	Sensory.Sensitivity.1	0.067280121	0.480911507803556	0.526888893079038
1656	Loss.of.Language.	Sensory.Sensitivity.1	0.0100783053802793	0.915625710025544	0.931030337089813
1657	Social.Total	Sensory.Sensitivity.1	-0.281265876	0.002326724	0.00322206725925926
1658	Communication.Total	Sensory.Sensitivity.1	-0.100045046	0.287412550137853	0.329025472550131
1659	Behavioral.Total	Sensory.Sensitivity.1	-0.08865174	0.346113233314817	0.390051490519789
1660	Social.Affect.Total...New.Algorithm..Mod4.	Sensory.Sensitivity.1	0.013859657	0.882096042220976	0.902134385321963
1661	Behavioral.Total...New.Algorithm..Mod4.	Sensory.Sensitivity.1	0.117757780263331	0.206059973286801	0.241214274911479
1662	ADOS.Total...New.Algorithm..Mod4.	Sensory.Sensitivity.1	0.054448903	0.559850004245757	0.60525807859159
1663	Comparison.Score...New.Algorithm..Mod4.	Sensory.Sensitivity.1	0.047479581	0.611212813533016	0.6542142002202
1664	Verbal.Standard.Score	Sensory.Sensitivity.1	-0.083807118	0.173758471858015	0.205308617524789
1665	Nonverbal.Reasoning.Standard.Score	Sensory.Sensitivity.1	-0.052029934	0.398918913124123	0.44422772455922
1666	Spatial.Standard.Score	Sensory.Sensitivity.1	-0.168181869	0.006061504	0.00817339720293399
1667	General.Conceptual.Ability.Standard.Score	Sensory.Sensitivity.1	-0.104879725	0.088390489	0.107550699798125
1668	Spatial.Nonverbal.Composite.Standard.Score	Sensory.Sensitivity.1	-0.121695293	0.0517954249886459	0.0645905638920027
1669	Communication.Standard.Score	Sensory.Sensitivity.1	-0.256436164	2.55949073180162e-05	3.93603105915257e-05
1670	Living.Skills.Standard.Score	Sensory.Sensitivity.1	-0.256036558	2.54512811803664e-05	3.91667431349064e-05
1671	Socialization.Standard.Score	Sensory.Sensitivity.1	-0.330814596	3.68370653980321e-08	6.71591456760817e-08
1672	Adaptive.Behavior.Composite.Standard.Score	Sensory.Sensitivity.1	-0.308488506	3.32481053355593e-07	5.67908016804056e-07
1673	Social.Awareness	Sensory.Sensitivity.1	0.278871545169025	4.7676113088535e-06	7.64064696500605e-06
1674	Social.Cognition	Sensory.Sensitivity.1	0.325871165937111	8.51999026885153e-08	1.51207550547759e-07
1675	Social.Communication	Sensory.Sensitivity.1	0.352404199958718	6.27115870344142e-09	1.20769760801325e-08
1676	Social.Motivation	Sensory.Sensitivity.1	0.355571639611612	3.3969991264371e-09	6.62287235786145e-09
1677	Restricted.Interest.and.Repetitive.Behavior	Sensory.Sensitivity.1	0.310628018883499	6.00439833853272e-07	1.00996589666818e-06
1678	Awareness.T.Score	Sensory.Sensitivity.1	0.293346242598554	1.4824279994663e-06	2.4441226956821e-06
1679	Cognition.T.Score	Sensory.Sensitivity.1	0.337529805989294	2.71010540675576e-08	4.98415383685136e-08
1680	Communication.T.Score	Sensory.Sensitivity.1	0.370403504761733	8.87447448860712e-10	1.79688762935909e-09
1681	Motivation.T.Score	Sensory.Sensitivity.1	0.363234670838089	1.46749723484163e-09	2.9283572139852e-09
1682	Restricted.Repetitive.Behavior.T.Score	Sensory.Sensitivity.1	0.330093715971557	1.08947613153276e-07	1.91810402726359e-07
1683	Total.Raw.Score	Sensory.Sensitivity.1	0.34289821432835	2.03601966397571e-08	3.77750999052179e-08
1684	Total.T.Score	Sensory.Sensitivity.1	0.358265857848195	4.15439393997019e-09	8.06032808405826e-09
1685	Recalling.Sentences.Scaled.Score	Sensory.Sensitivity.1	-0.19728955	0.001447975	0.00203066296884933
1686	Formulated.Sentences.Scaled.Score	Sensory.Sensitivity.1	-0.131530816	0.035075561	0.0443673667236239
1687	Concepts...Following.Directions.Scaled.Score	Sensory.Sensitivity.1	-0.296736449	0.0140023002987344	0.0183209219804318
1688	Word.Classes.2...Receptive.Scaled.Score	Sensory.Sensitivity.1	-0.124930853	0.050328866	0.0628327551760045
1689	Word.Classes.2..Expressive.Scaled.Score	Sensory.Sensitivity.1	-0.102383458	0.107028858215062	0.129054747866863
1690	Word.Classes.2...Total.Scaled.Score	Sensory.Sensitivity.1	-0.131421766	0.035589963	0.0449664710068729
1691	Word.Definitions.Scaled.Score	Sensory.Sensitivity.1	-0.162932873	0.0262834628152366	0.0335831560790107
1692	Word.Structure.Scaled.Score	Sensory.Sensitivity.1	NA	NA	NA
1693	Core.Language.Scaled.Score	Sensory.Sensitivity.1	-0.170932837	0.008226807	0.010972391923821
1694	Stereotyped.Behavior	Sensory.Sensitivity.1	0.115554918844384	0.063841227	0.0790756579236384
1695	Self.Injurous.Behavior	Sensory.Sensitivity.1	0.204662402515648	0.000944792571289543	0.0013360335976056
1696	Compulsive.Behavior	Sensory.Sensitivity.1	0.154206402349967	0.01314766	0.017238345238984
1697	Ritualistic.Behavior	Sensory.Sensitivity.1	0.15496025042199	0.0127020678863441	0.0166740623369682
1698	Sameness.Behavior	Sensory.Sensitivity.1	0.187905353039582	0.002440748	0.0033725587773254
1699	Restricted.Behavior	Sensory.Sensitivity.1	0.144941462114637	0.019853126	0.0256943361431505
1700	Total.Score	Sensory.Sensitivity.1	0.193406116	0.001765402	0.00246096481011058
1701	Sensory.Seeking	Sensory.Sensitivity.1	NA	NA	NA
1702	Emotionally.Reactive	Sensory.Sensitivity.1	NA	NA	NA
1703	Low.Eudurance.Tone	Sensory.Sensitivity.1	NA	NA	NA
1704	Oral.Sensory.Sensitivity	Sensory.Sensitivity.1	NA	NA	NA
1705	Inattention.Distractibility	Sensory.Sensitivity.1	NA	NA	NA
1706	Poor.RegistrationÂ.	Sensory.Sensitivity.1	NA	NA	NA
1707	Sensory.Sensitivity	Sensory.Sensitivity.1	NA	NA	NA
1708	Sedentary	Sensory.Sensitivity.1	NA	NA	NA
1709	Fine.Motor.Perceptual	Sensory.Sensitivity.1	NA	NA	NA
1710	Low.Registration	Sensory.Sensitivity.1	0.667508338079877	0	0
1711	Sensation.Seeking	Sensory.Sensitivity.1	-0.029310608	0.633508339589944	0.675456451007935
1712	Age.of.single.word	Sensation.Avoiding	0.121988204464966	0.19403210443153	0.227678097008487
1713	Age.of.first.phrase	Sensation.Avoiding	0.074923623	0.428206934083632	0.473614688688139
1714	Loss.of.Language.	Sensation.Avoiding	0.076147484	0.41860408094771	0.464040503804345
1715	Social.Total	Sensation.Avoiding	-0.208970813	0.023751749	0.0305429077784902
1716	Communication.Total	Sensation.Avoiding	-0.080014675	0.391127358873963	0.436211806711811
1717	Behavioral.Total	Sensation.Avoiding	-0.037515363	0.687996623505367	0.727749005731402
1718	Social.Affect.Total...New.Algorithm..Mod4.	Sensation.Avoiding	-0.00179314	0.984624800745718	0.98753458078884
1719	Behavioral.Total...New.Algorithm..Mod4.	Sensation.Avoiding	0.099043149	0.285946032873712	0.327431585008777
1720	ADOS.Total...New.Algorithm..Mod4.	Sensation.Avoiding	0.035014651	0.706602480056668	0.744040606684969
1721	Comparison.Score...New.Algorithm..Mod4.	Sensation.Avoiding	0.026518084	0.775610585969139	0.806804076634921
1722	Verbal.Standard.Score	Sensation.Avoiding	-0.094778849	0.123789451057489	0.148453128041762
1723	Nonverbal.Reasoning.Standard.Score	Sensation.Avoiding	-0.042022094	0.495784619569562	0.541436074638838
1724	Spatial.Standard.Score	Sensation.Avoiding	-0.172139881	0.004954252	0.00672351886311904
1725	General.Conceptual.Ability.Standard.Score	Sensation.Avoiding	-0.106802927	0.082674637	0.100901935945781
1726	Spatial.Nonverbal.Composite.Standard.Score	Sensation.Avoiding	-0.108079649	0.084370689	0.10291497922809
1727	Communication.Standard.Score	Sensation.Avoiding	-0.260203175	1.8545201903919e-05	2.88713587861999e-05
1728	Living.Skills.Standard.Score	Sensation.Avoiding	-0.235121944	0.000111674222383451	0.0001662864222598
1729	Socialization.Standard.Score	Sensation.Avoiding	-0.361350292	1.35645361609704e-09	2.71413757561005e-09
1730	Adaptive.Behavior.Composite.Standard.Score	Sensation.Avoiding	-0.308446877	3.16915239828575e-07	5.42370069093744e-07
1731	Social.Awareness	Sensation.Avoiding	0.364368852941834	1.29360433476222e-09	2.59308601770601e-09
1732	Social.Cognition	Sensation.Avoiding	0.415571856	3.7487790649493e-12	8.61438189299809e-12
1733	Social.Communication	Sensation.Avoiding	0.437310254795398	1.98507876802978e-13	4.8307598039423e-13
1734	Social.Motivation	Sensation.Avoiding	0.435687829221036	1.8052226380405e-13	4.4052224994661e-13
1735	Restricted.Interest.and.Repetitive.Behavior	Sensation.Avoiding	0.410573622153039	2.01736405358588e-11	4.50435739090126e-11
1736	Awareness.T.Score	Sensation.Avoiding	0.375412809825152	3.98954647096161e-10	8.23287138909384e-10
1737	Cognition.T.Score	Sensation.Avoiding	0.422154011343724	1.57407420431355e-12	3.67450549705363e-12
1738	Communication.T.Score	Sensation.Avoiding	0.451459144196342	2.62012633811537e-14	6.56445054160421e-14
1739	Motivation.T.Score	Sensation.Avoiding	0.440304033337781	9.37028232783632e-14	2.30444178541883e-13
1740	Restricted.Repetitive.Behavior.T.Score	Sensation.Avoiding	0.426515377723415	2.9929392297845e-12	6.90630119341485e-12
1741	Total.Raw.Score	Sensation.Avoiding	0.438002268992429	3.09530179265494e-13	7.45847706673598e-13
1742	Total.T.Score	Sensation.Avoiding	0.44941386049336	6.26165785888588e-14	1.55030496483752e-13
1743	Recalling.Sentences.Scaled.Score	Sensation.Avoiding	-0.242908599	7.82650227226789e-05	0.000117650862096238
1744	Formulated.Sentences.Scaled.Score	Sensation.Avoiding	-0.19886909	0.001323055	0.00185901868152866
1745	Concepts...Following.Directions.Scaled.Score	Sensation.Avoiding	-0.365881568	0.002328048	0.00322288916724192
1746	Word.Classes.2...Receptive.Scaled.Score	Sensation.Avoiding	-0.174607411	0.005933772	0.00800850476108902
1747	Word.Classes.2..Expressive.Scaled.Score	Sensation.Avoiding	-0.160677366	0.0109480315558945	0.0144783253488502
1748	Word.Classes.2...Total.Scaled.Score	Sensation.Avoiding	-0.200227276	0.00125104	0.00176063428389155
1749	Word.Definitions.Scaled.Score	Sensation.Avoiding	-0.200966618	0.00568515	0.00768470643382353
1750	Word.Structure.Scaled.Score	Sensation.Avoiding	NA	NA	NA
1751	Core.Language.Scaled.Score	Sensation.Avoiding	-0.230555379	0.000325446274542118	0.000470622406843601
1752	Stereotyped.Behavior	Sensation.Avoiding	0.168588540382437	0.006537182	0.00878527169783734
1753	Self.Injurous.Behavior	Sensation.Avoiding	0.231341674535148	0.000172537564294029	0.00025442370777582
1754	Compulsive.Behavior	Sensation.Avoiding	0.200063003755353	0.001208263	0.00170206141634738
1755	Ritualistic.Behavior	Sensation.Avoiding	0.230979806572945	0.000176746839165576	0.000260369634189823
1756	Sameness.Behavior	Sensation.Avoiding	0.264097123240073	1.65944614223257e-05	2.58983953998235e-05
1757	Restricted.Behavior	Sensation.Avoiding	0.231440301112147	0.00017140669410054	0.000252840633357266
1758	Total.Score	Sensation.Avoiding	0.267997308923022	1.18186131685682e-05	1.85763168150065e-05
1759	Sensory.Seeking	Sensation.Avoiding	NA	NA	NA
1760	Emotionally.Reactive	Sensation.Avoiding	NA	NA	NA
1761	Low.Eudurance.Tone	Sensation.Avoiding	NA	NA	NA
1762	Oral.Sensory.Sensitivity	Sensation.Avoiding	NA	NA	NA
1763	Inattention.Distractibility	Sensation.Avoiding	NA	NA	NA
1764	Poor.RegistrationÂ.	Sensation.Avoiding	NA	NA	NA
1765	Sensory.Sensitivity	Sensation.Avoiding	NA	NA	NA
1766	Sedentary	Sensation.Avoiding	NA	NA	NA
1767	Fine.Motor.Perceptual	Sensation.Avoiding	NA	NA	NA
1768	Low.Registration	Sensation.Avoiding	0.610149250951048	0	0
1769	Sensation.Seeking	Sensation.Avoiding	-0.132677229	0.0298951988886655	0.0379561489199403
1770	Sensory.Sensitivity.1	Sensation.Avoiding	0.735913467426885	0	0
1771	Age.of.single.word	SCQ.Total	-0.044751827	0.532340276	0.578088395623403
1772	Age.of.first.phrase	SCQ.Total	-0.167317818	0.019077418	0.0247266651633372
1773	Loss.of.Language.	SCQ.Total	0.101596836565099	0.15543791593004	0.18460083043966
1774	Social.Total	SCQ.Total	0.58862099759849	0	0
1775	Communication.Total	SCQ.Total	0.570082523414198	0	0
1776	Behavioral.Total	SCQ.Total	0.372176436196363	5.3188032422824e-08	9.56257534839036e-08
1777	Social.Affect.Total...New.Algorithm..Mod4.	SCQ.Total	0.112494049583204	0.101560093725906	0.122728877983757
1778	Behavioral.Total...New.Algorithm..Mod4.	SCQ.Total	0.087338022	0.204233123875544	0.239139209803317
1779	ADOS.Total...New.Algorithm..Mod4.	SCQ.Total	0.130876299376217	0.056514422	0.0702964843146321
1780	Comparison.Score...New.Algorithm..Mod4.	SCQ.Total	0.107743057775201	0.116934283579068	0.140576037915763
1781	Verbal.Standard.Score	SCQ.Total	-0.347848149	1.13242748511766e-14	2.87969456157874e-14
1782	Nonverbal.Reasoning.Standard.Score	SCQ.Total	-0.285160556	3.77356368375104e-10	7.81274658503499e-10
1783	Spatial.Standard.Score	SCQ.Total	-0.345340129	1.82076576038526e-14	4.58778899761265e-14
1784	General.Conceptual.Ability.Standard.Score	SCQ.Total	-0.368476179	2.22044604925031e-16	5.86974713558561e-16
1785	Spatial.Nonverbal.Composite.Standard.Score	SCQ.Total	-0.3412245	1.4388490399142e-13	3.51895896014494e-13
1786	Communication.Standard.Score	SCQ.Total	-0.683690968	0	0
1787	Living.Skills.Standard.Score	SCQ.Total	-0.608221962	0	0
1788	Socialization.Standard.Score	SCQ.Total	-0.74757798	0	0
1789	Adaptive.Behavior.Composite.Standard.Score	SCQ.Total	-0.717697003	0	0
1790	Social.Awareness	SCQ.Total	0.791682769423349	0	0
1791	Social.Cognition	SCQ.Total	0.849332860153685	0	0
1792	Social.Communication	SCQ.Total	0.827761479988114	0	0
1793	Social.Motivation	SCQ.Total	0.682551869564419	0	0
1794	Restricted.Interest.and.Repetitive.Behavior	SCQ.Total	0.813135282650584	0	0
1795	Awareness.T.Score	SCQ.Total	0.783481029999841	0	0
1796	Cognition.T.Score	SCQ.Total	0.841187153557912	0	0
1797	Communication.T.Score	SCQ.Total	0.820553676187116	0	0
1798	Motivation.T.Score	SCQ.Total	0.670658131915169	0	0
1799	Restricted.Repetitive.Behavior.T.Score	SCQ.Total	0.801253159191739	0	0
1800	Total.Raw.Score	SCQ.Total	0.853131460688525	0	0
1801	Total.T.Score	SCQ.Total	0.842683269713449	0	0
1802	Recalling.Sentences.Scaled.Score	SCQ.Total	-0.449058896	0	0
1803	Formulated.Sentences.Scaled.Score	SCQ.Total	-0.445648321	0	0
1804	Concepts...Following.Directions.Scaled.Score	SCQ.Total	-0.429298287	5.31574784190525e-12	1.21267215504064e-11
1805	Word.Classes.2...Receptive.Scaled.Score	SCQ.Total	-0.398888213	2.66453525910038e-15	6.89901969668478e-15
1806	Word.Classes.2..Expressive.Scaled.Score	SCQ.Total	-0.373521278	1.35447209004269e-13	3.3162768375518e-13
1807	Word.Classes.2...Total.Scaled.Score	SCQ.Total	-0.402899424	2.22044604925031e-16	5.86974713558561e-16
1808	Word.Definitions.Scaled.Score	SCQ.Total	-0.457697402	5.21427345745451e-12	1.19075437341042e-11
1809	Word.Structure.Scaled.Score	SCQ.Total	-0.436660291	0.000859186801416723	0.00121731925749858
1810	Core.Language.Scaled.Score	SCQ.Total	-0.4818683	0	0
1811	Stereotyped.Behavior	SCQ.Total	0.593915611679655	0	0
1812	Self.Injurous.Behavior	SCQ.Total	0.506141731837673	0	0
1813	Compulsive.Behavior	SCQ.Total	0.552103403099056	0	0
1814	Ritualistic.Behavior	SCQ.Total	0.644684662163785	0	0
1815	Sameness.Behavior	SCQ.Total	0.654521446	0	0
1816	Restricted.Behavior	SCQ.Total	0.669642155269233	0	0
1817	Total.Score	SCQ.Total	0.716481298179397	0	0
1818	Sensory.Seeking	SCQ.Total	-0.651359106	0	0
1819	Emotionally.Reactive	SCQ.Total	-0.695281877	0	0
1820	Low.Eudurance.Tone	SCQ.Total	-0.565609036	8.37108160567368e-14	2.06215589303363e-13
1821	Oral.Sensory.Sensitivity	SCQ.Total	-0.511638121	3.52629037081442e-11	7.77510900351486e-11
1822	Inattention.Distractibility	SCQ.Total	-0.676686389	0	0
1823	Poor.RegistrationÂ.	SCQ.Total	-0.746347792	0	0
1824	Sensory.Sensitivity	SCQ.Total	-0.43813862	2.85696359902943e-08	5.24767835092333e-08
1825	Sedentary	SCQ.Total	-0.481110588	6.90976165174106e-10	1.40682364593824e-09
1826	Fine.Motor.Perceptual	SCQ.Total	-0.619603443	0	0
1827	Low.Registration	SCQ.Total	0.328763736865936	3.78723510330303e-08	6.89326785304166e-08
1828	Sensation.Seeking	SCQ.Total	-0.267995024	9.72513968955369e-06	1.53404777655741e-05
1829	Sensory.Sensitivity.1	SCQ.Total	0.272940227408654	7.09491588546385e-06	1.12721530020405e-05
1830	Sensation.Avoiding	SCQ.Total	0.356085852	2.79551937154565e-09	5.48902156976387e-09
1831	Age.of.single.word	Plan.Organize	-0.021131957	0.774655560032821	0.806270424832462
1832	Age.of.first.phrase	Plan.Organize	-0.042295304	0.5665099405671	0.611409456404609
1833	Loss.of.Language.	Plan.Organize	0.012862060062635	0.861677014086686	0.883915132794806
1834	Social.Total	Plan.Organize	0.066993164	0.359707125013417	0.403721148704959
1835	Communication.Total	Plan.Organize	0.125380857023651	0.085603974	0.104361628429953
1836	Behavioral.Total	Plan.Organize	0.225900462603935	0.001774921	0.00247345276437145
1837	Social.Affect.Total...New.Algorithm..Mod4.	Plan.Organize	-0.061634315	0.396985460778446	0.442297942665278
1838	Behavioral.Total...New.Algorithm..Mod4.	Plan.Organize	0.0329602352543677	0.650799079743704	0.69171899297259
1839	ADOS.Total...New.Algorithm..Mod4.	Plan.Organize	-0.04192621	0.564695283573387	0.609749288087563
1840	Comparison.Score...New.Algorithm..Mod4.	Plan.Organize	-0.028073306	0.69985961	0.738527073306864
1841	Verbal.Standard.Score	Plan.Organize	-0.218958482	4.58500947853047e-06	7.36405599536819e-06
1842	Nonverbal.Reasoning.Standard.Score	Plan.Organize	-0.218734319	4.69166247629715e-06	7.52899422393421e-06
1843	Spatial.Standard.Score	Plan.Organize	-0.267819922	1.6922396817165e-08	3.15693931320643e-08
1844	General.Conceptual.Ability.Standard.Score	Plan.Organize	-0.267008611	1.87558923947506e-08	3.48718909589717e-08
1845	Spatial.Nonverbal.Composite.Standard.Score	Plan.Organize	-0.270825734	2.24479581589776e-08	4.15089653803056e-08
1846	Communication.Standard.Score	Plan.Organize	-0.621231792	0	0
1847	Living.Skills.Standard.Score	Plan.Organize	-0.497169447	0	0
1848	Socialization.Standard.Score	Plan.Organize	-0.650153227	0	0
1849	Adaptive.Behavior.Composite.Standard.Score	Plan.Organize	-0.626522615	0	0
1850	Social.Awareness	Plan.Organize	0.725945144020003	0	0
1851	Social.Cognition	Plan.Organize	0.73154985	0	0
1852	Social.Communication	Plan.Organize	0.755806165816094	0	0
1853	Social.Motivation	Plan.Organize	0.664905431051511	0	0
1854	Restricted.Interest.and.Repetitive.Behavior	Plan.Organize	0.728961976302883	0	0
1855	Awareness.T.Score	Plan.Organize	0.731336754879471	0	0
1856	Cognition.T.Score	Plan.Organize	0.734480997890496	0	0
1857	Communication.T.Score	Plan.Organize	0.762162334618001	0	0
1858	Motivation.T.Score	Plan.Organize	0.661075509069368	0	0
1859	Restricted.Repetitive.Behavior.T.Score	Plan.Organize	0.742599093323656	0	0
1860	Total.Raw.Score	Plan.Organize	0.770331653428296	0	0
1861	Total.T.Score	Plan.Organize	0.774816852846713	0	0
1862	Recalling.Sentences.Scaled.Score	Plan.Organize	-0.342749509	5.76427794385381e-13	1.37099699667294e-12
1863	Formulated.Sentences.Scaled.Score	Plan.Organize	-0.285406644	3.07783376563009e-09	6.01657180946387e-09
1864	Concepts...Following.Directions.Scaled.Score	Plan.Organize	-0.328091533	6.08348124764291e-07	1.02248835293716e-06
1865	Word.Classes.2...Receptive.Scaled.Score	Plan.Organize	-0.281165694	1.0014005358272e-07	1.76868661491978e-07
1866	Word.Classes.2..Expressive.Scaled.Score	Plan.Organize	-0.270845495	2.66926232894704e-07	4.59313002937377e-07
1867	Word.Classes.2...Total.Scaled.Score	Plan.Organize	-0.283743281	3.77957332098333e-08	6.88216157332995e-08
1868	Word.Definitions.Scaled.Score	Plan.Organize	-0.242910542	0.000643115454558751	0.000915593864315331
1869	Word.Structure.Scaled.Score	Plan.Organize	-0.313901269	0.0234414482571452	0.0301790690722278
1870	Core.Language.Scaled.Score	Plan.Organize	-0.334965056	1.18360876655288e-11	2.66977601126345e-11
1871	Stereotyped.Behavior	Plan.Organize	0.463457672	0	0
1872	Self.Injurous.Behavior	Plan.Organize	0.409236070341364	0	0
1873	Compulsive.Behavior	Plan.Organize	0.42963570354124	0	0
1874	Ritualistic.Behavior	Plan.Organize	0.540446154218314	0	0
1875	Sameness.Behavior	Plan.Organize	0.558697126709085	0	0
1876	Restricted.Behavior	Plan.Organize	0.515813100951301	0	0
1877	Total.Score	Plan.Organize	0.586050238673807	0	0
1878	Sensory.Seeking	Plan.Organize	-0.644986772	0	0
1879	Emotionally.Reactive	Plan.Organize	-0.798147371	0	0
1880	Low.Eudurance.Tone	Plan.Organize	-0.600480819	1.33226762955019e-15	3.46578112121193e-15
1881	Oral.Sensory.Sensitivity	Plan.Organize	-0.470166786	2.42068365352566e-09	4.76788226756929e-09
1882	Inattention.Distractibility	Plan.Organize	-0.809293985	0	0
1883	Poor.RegistrationÂ.	Plan.Organize	-0.626581921	0	0
1884	Sensory.Sensitivity	Plan.Organize	-0.411544698	2.71110775162953e-07	4.66331672522007e-07
1885	Sedentary	Plan.Organize	-0.524863383	1.22870602581315e-11	2.76866751066784e-11
1886	Fine.Motor.Perceptual	Plan.Organize	-0.640075753	0	0
1887	Low.Registration	Plan.Organize	0.446495821928842	2.17603712826531e-14	5.46735524482149e-14
1888	Sensation.Seeking	Plan.Organize	-0.259299105	2.06125892159292e-05	3.19995579242364e-05
1889	Sensory.Sensitivity.1	Plan.Organize	0.345629443344167	9.76741731939512e-09	1.85749332815393e-08
1890	Sensation.Avoiding	Plan.Organize	0.370749672896562	6.30413499180804e-10	1.28529776265513e-09
1891	SCQ.Total	Plan.Organize	0.666771264	0	0
1892	Age.of.single.word	Organization.of.Materials	0.027261015	0.711864636817424	0.748509718216986
1893	Age.of.first.phrase	Organization.of.Materials	-0.016671732	0.821314176	0.84882598840759
1894	Loss.of.Language.	Organization.of.Materials	-0.096063714	0.192124156301804	0.225679387008402
1895	Social.Total	Organization.of.Materials	0.087873436	0.22921898629764	0.266135307248734
1896	Communication.Total	Organization.of.Materials	0.161612804501099	0.026303936	0.0335995847226404
1897	Behavioral.Total	Organization.of.Materials	0.131510537393441	0.071259623	0.087795994603742
1898	Social.Affect.Total...New.Algorithm..Mod4.	Organization.of.Materials	-0.094311547	0.194373231995665	0.228017734529348
1899	Behavioral.Total...New.Algorithm..Mod4.	Organization.of.Materials	0.0128870867822447	0.859554490876019	0.882148037623865
1900	ADOS.Total...New.Algorithm..Mod4.	Organization.of.Materials	-0.078650594	0.279468572360217	0.320596812598356
1901	Comparison.Score...New.Algorithm..Mod4.	Organization.of.Materials	-0.013841486	0.849272656103846	0.87383184671879
1902	Verbal.Standard.Score	Organization.of.Materials	-0.022172414	0.64659686099013	0.687995159413568
1903	Nonverbal.Reasoning.Standard.Score	Organization.of.Materials	-0.105499116	0.028712186	0.0365593548721501
1904	Spatial.Standard.Score	Organization.of.Materials	-0.142367824	0.003089465	0.00423445777570674
1905	General.Conceptual.Ability.Standard.Score	Organization.of.Materials	-0.100878324	0.036518632	0.0460606644894225
1906	Spatial.Nonverbal.Composite.Standard.Score	Organization.of.Materials	-0.141420907	0.003979421	0.00542391271300587
1907	Communication.Standard.Score	Organization.of.Materials	-0.351796924	9.08162434143378e-14	2.23469752339129e-13
1908	Living.Skills.Standard.Score	Organization.of.Materials	-0.293250448	7.44002859320858e-10	1.51129862583961e-09
1909	Socialization.Standard.Score	Organization.of.Materials	-0.381703894	4.44089209850063e-16	1.16556906237863e-15
1910	Adaptive.Behavior.Composite.Standard.Score	Organization.of.Materials	-0.360599381	1.95399252334028e-14	4.91505987056858e-14
1911	Social.Awareness	Organization.of.Materials	0.471305359592699	0	0
1912	Social.Cognition	Organization.of.Materials	0.432197688373675	0	0
1913	Social.Communication	Organization.of.Materials	0.455676932318457	0	0
1914	Social.Motivation	Organization.of.Materials	0.391878117	0	0
1915	Restricted.Interest.and.Repetitive.Behavior	Organization.of.Materials	0.446012552539368	0	0
1916	Awareness.T.Score	Organization.of.Materials	0.475549558362914	0	0
1917	Cognition.T.Score	Organization.of.Materials	0.434814555	0	0
1918	Communication.T.Score	Organization.of.Materials	0.458397312539506	0	0
1919	Motivation.T.Score	Organization.of.Materials	0.392436973702008	0	0
1920	Restricted.Repetitive.Behavior.T.Score	Organization.of.Materials	0.452833754934126	0	0
1921	Total.Raw.Score	Organization.of.Materials	0.471093847901011	0	0
1922	Total.T.Score	Organization.of.Materials	0.473272436749786	0	0
1923	Recalling.Sentences.Scaled.Score	Organization.of.Materials	-0.122149907	0.0124457316753293	0.0163570354934622
1924	Formulated.Sentences.Scaled.Score	Organization.of.Materials	-0.071735266	0.144125835318363	0.171767473102274
1925	Concepts...Following.Directions.Scaled.Score	Organization.of.Materials	-0.072849996	0.280906620323942	0.322079004383896
1926	Word.Classes.2...Receptive.Scaled.Score	Organization.of.Materials	-0.082720065	0.124053282576663	0.148729098567456
1927	Word.Classes.2..Expressive.Scaled.Score	Organization.of.Materials	-0.069196935	0.196539511341717	0.230436440084947
1928	Word.Classes.2...Total.Scaled.Score	Organization.of.Materials	-0.098344971	0.061234187	0.0759317687026419
1929	Word.Definitions.Scaled.Score	Organization.of.Materials	-0.008736508	0.90376914440893	0.92024681863194
1930	Word.Structure.Scaled.Score	Organization.of.Materials	-0.206819079	0.141264835428226	0.168403256933081
1931	Core.Language.Scaled.Score	Organization.of.Materials	-0.098782605	0.051559742	0.0643148379146169
1932	Stereotyped.Behavior	Organization.of.Materials	0.289527710883684	1.13527720557727e-09	2.28714293653283e-09
1933	Self.Injurous.Behavior	Organization.of.Materials	0.257898363592144	6.70435884586595e-08	1.19901221029431e-07
1934	Compulsive.Behavior	Organization.of.Materials	0.226115886493897	2.42348498713518e-06	3.94991346998169e-06
1935	Ritualistic.Behavior	Organization.of.Materials	0.331616986051055	2.15427675698265e-12	4.99457123058721e-12
1936	Sameness.Behavior	Organization.of.Materials	0.357804545583221	2.59792187762287e-14	6.51622019560664e-14
1937	Restricted.Behavior	Organization.of.Materials	0.314786213224465	2.97566415952133e-11	6.59067784729323e-11
1938	Total.Score	Organization.of.Materials	0.359623379136459	1.75415237890775e-14	4.42499731031503e-14
1939	Sensory.Seeking	Organization.of.Materials	-0.493381776	2.8797897400068e-10	6.02448190275486e-10
1940	Emotionally.Reactive	Organization.of.Materials	-0.584703595	1.4210854715202e-14	3.60335005767076e-14
1941	Low.Eudurance.Tone	Organization.of.Materials	-0.384964625	1.74390981233508e-06	2.86346486491342e-06
1942	Oral.Sensory.Sensitivity	Organization.of.Materials	-0.356727024	1.06190619715285e-05	1.67266338516186e-05
1943	Inattention.Distractibility	Organization.of.Materials	-0.587490458	7.99360577730113e-15	2.04095999360258e-14
1944	Poor.RegistrationÂ.	Organization.of.Materials	-0.404161685	4.62138992407546e-07	7.82408762280158e-07
1945	Sensory.Sensitivity	Organization.of.Materials	-0.301633335	0.000226946212233514	0.000332322166735567
1946	Sedentary	Organization.of.Materials	-0.352755643	1.35082517940255e-05	2.11566939706214e-05
1947	Fine.Motor.Perceptual	Organization.of.Materials	-0.437766642	3.66600256818117e-08	6.68916597635042e-08
1948	Low.Registration	Organization.of.Materials	0.271463382675723	7.37136347983558e-06	1.16945184009473e-05
1949	Sensation.Seeking	Organization.of.Materials	-0.077703828	0.209100811171985	0.244579209674125
1950	Sensory.Sensitivity.1	Organization.of.Materials	0.112516246379927	0.069555017	0.0857916508258317
1951	Sensation.Avoiding	Organization.of.Materials	0.153953954378828	0.012769736	0.0167579045901249
1952	SCQ.Total	Organization.of.Materials	0.364623777026797	6.66133814775094e-15	1.70277079419914e-14
1953	Plan.Organize	Organization.of.Materials	0.677078309681579	0	0
1954	Age.of.single.word	Monitor	0.086461264	0.240625806801521	0.278645947403756
1955	Age.of.first.phrase	Monitor	0.001712379	0.981493671	0.9852901197843
1956	Loss.of.Language.	Monitor	0.0117001930735564	0.87406354733169	0.89537227091419
1957	Social.Total	Monitor	0.109644423610048	0.133124576942405	0.15930177202872
1958	Communication.Total	Monitor	0.184501887698377	0.0110374165009501	0.0145843311177574
1959	Behavioral.Total	Monitor	0.222653671369041	0.002074006	0.00288386841222818
1960	Social.Affect.Total...New.Algorithm..Mod4.	Monitor	0.040168438	0.581141917457467	0.624803925035066
1961	Behavioral.Total...New.Algorithm..Mod4.	Monitor	0.081818122	0.260498370046496	0.300240023157037
1962	ADOS.Total...New.Algorithm..Mod4.	Monitor	0.067204425	0.355626055962274	0.399649047097695
1963	Comparison.Score...New.Algorithm..Mod4.	Monitor	0.086122061	0.236167786481936	0.273699047533045
1964	Verbal.Standard.Score	Monitor	-0.208793993	1.26979860373133e-05	1.99159311754804e-05
1965	Nonverbal.Reasoning.Standard.Score	Monitor	-0.223145785	2.97078367039738e-06	4.82766024080782e-06
1966	Spatial.Standard.Score	Monitor	-0.298950494	2.50989451444639e-10	5.28323215540909e-10
1967	General.Conceptual.Ability.Standard.Score	Monitor	-0.273733648	7.9123481100396e-09	1.51450238010823e-08
1968	Spatial.Nonverbal.Composite.Standard.Score	Monitor	-0.289560406	2.02673389182451e-09	4.00984301826445e-09
1969	Communication.Standard.Score	Monitor	-0.646465136	0	0
1970	Living.Skills.Standard.Score	Monitor	-0.547571596	0	0
1971	Socialization.Standard.Score	Monitor	-0.698339138	0	0
1972	Adaptive.Behavior.Composite.Standard.Score	Monitor	-0.672821295	0	0
1973	Social.Awareness	Monitor	0.760427316214746	0	0
1974	Social.Cognition	Monitor	0.764037318982734	0	0
1975	Social.Communication	Monitor	0.785817596234409	0	0
1976	Social.Motivation	Monitor	0.652957354	0	0
1977	Restricted.Interest.and.Repetitive.Behavior	Monitor	0.760527804160784	0	0
1978	Awareness.T.Score	Monitor	0.761166069325858	0	0
1979	Cognition.T.Score	Monitor	0.763686634979779	0	0
1980	Communication.T.Score	Monitor	0.787000543	0	0
1981	Motivation.T.Score	Monitor	0.64810818516138	0	0
1982	Restricted.Repetitive.Behavior.T.Score	Monitor	0.772625906875426	0	0
1983	Total.Raw.Score	Monitor	0.798209507	0	0
1984	Total.T.Score	Monitor	0.797532890062057	0	0
1985	Recalling.Sentences.Scaled.Score	Monitor	-0.342839481	5.6799009939823e-13	1.35165712974379e-12
1986	Formulated.Sentences.Scaled.Score	Monitor	-0.279916038	6.30244434418614e-09	1.21319303868016e-08
1987	Concepts...Following.Directions.Scaled.Score	Monitor	-0.294396635	8.55777611796782e-06	1.35329420188079e-05
1988	Word.Classes.2...Receptive.Scaled.Score	Monitor	-0.269943278	3.30043236740352e-07	5.64180844826978e-07
1989	Word.Classes.2..Expressive.Scaled.Score	Monitor	-0.238324672	6.54985474257685e-06	1.04324762181405e-05
1990	Word.Classes.2...Total.Scaled.Score	Monitor	-0.275121294	9.99421139180612e-08	1.76589750343006e-07
1991	Word.Definitions.Scaled.Score	Monitor	-0.271315918	0.000129926029250438	0.000192748366191302
1992	Word.Structure.Scaled.Score	Monitor	-0.411922032	0.002412063	0.00333501158132247
1993	Core.Language.Scaled.Score	Monitor	-0.324853363	5.18949327954488e-11	1.13178667075393e-10
1994	Stereotyped.Behavior	Monitor	0.510923197	0	0
1995	Self.Injurous.Behavior	Monitor	0.410376644874089	0	0
1996	Compulsive.Behavior	Monitor	0.445262107173694	0	0
1997	Ritualistic.Behavior	Monitor	0.581386505124354	0	0
1998	Sameness.Behavior	Monitor	0.57403063422848	0	0
1999	Restricted.Behavior	Monitor	0.548619469638601	0	0
[truncated: 2,466 more rows]
