# Supplementary material for: Widespread associations between behavioral metrics and brain microstructure in ASD suggest age mediates subtypes of ASD
Source: Imaging Neurosci (Camb). 2025 Sep 10;3:IMAG.a.144. doi: 10.1162/IMAG.a.144 (PMC12423640; doi:10.1162/IMAG.a.144)
Supplement: Supplementary Material [file IMAG.a.144_supp.zip › Supplementary_Table_S2.xlsx]

## Sheet: gratio_final_results_asd_only_z
Results from all Subjects
		acqorlossoflang_aword	acqorlossoflang_aphrase	acqorlossoflang_loslang	dbaes_atotal	dbaes_bvtotal	dbaes_ctotal	socialaffect	behavioraltotal	scoresumm_overalltotal	scoresumm_compscore	verbal_ss	nvr_ss	spatial_ss	gca_ss	snc_ss	communicationdomain_totalb	livingskillsdomain_totalb	socializationdomain_totalb	composite_totalb	awr_raw	cog_raw	com_raw	mot_raw	rrb_raw	awr_tscore	cog_tscore	com_tscore	mot_tscore	rrb_tscore	srs2_rawscore	srs2_tscore	celf4_rs_scld_scr	celf4_fs_scld_scr	celf4_cfd_scld_scr	celf4_wc2r_scld_scr	celf4_wc2e_scld_scr	celf4_wc2t_scld_scr	celf4_wd_scld_scr	celf4_ws_scld_scr	celf4_cl_ss	celf4_form	rbsr_stereo_total	rbsr_self_injurous_total	rbsr_compulsive_total	rbsr_ritualistic_total	rbsr_sameness_total	rbsr_restricted_total	rbsr_overall_total
1	gratio	0	0	1	0	0	0	0	1	0	0	0	0	0	0	0	0	0	4	0	0	0	0	4	0	0	0	0	4	0	0	0	0	0	0	0	0	0	0	0	0	0	0	0	0	0	0	0	0
2	gratio_slope_avg	NA	NA	-0.0102274	NA	NA	NA	NA	-0.00892975	NA	NA	NA	NA	NA	NA	NA	NA	NA	-0.00697201	NA	NA	NA	NA	0.0101103	NA	NA	NA	NA	0.0103688	NA	NA	NA	NA	NA	NA	NA	NA	NA	NA	NA	NA	NA	NA	NA	NA	NA	NA	NA	NA
3	gratio_num_pos	0	0	0	0	0	0	0	0	0	0	0	0	0	0	0	0	0	0	0	0	0	0	4	0	0	0	0	4	0	0	0	0	0	0	0	0	0	0	0	0	0	0	0	0	0	0	0	0
4	gratio_num_neg	0	0	1	0	0	0	0	1	0	0	0	0	0	0	0	0	0	4	0	0	0	0	0	0	0	0	0	0	0	0	0	0	0	0	0	0	0	0	0	0	0	0	0	0	0	0	0	0
5	condvol	0	0	0	0	0	0	0	0	0	0	0	0	0	0	0	0	47	0	1	0	0	0	0	0	0	0	0	0	0	0	0	0	0	0	0	0	0	0	0	0	0	0	0	0	0	0	0	0
6	condvol_slope_avg	NA	NA	NA	NA	NA	NA	NA	NA	NA	NA	NA	NA	NA	NA	NA	NA	-0.00764393	NA	-0.0111759	NA	NA	NA	NA	NA	NA	NA	NA	NA	NA	NA	NA	NA	NA	NA	NA	NA	NA	NA	NA	NA	NA	NA	NA	NA	NA	NA	NA	NA
7	condvol_num_pos	0	0	0	0	0	0	0	0	0	0	0	0	0	0	0	0	0	0	0	0	0	0	0	0	0	0	0	0	0	0	0	0	0	0	0	0	0	0	0	0	0	0	0	0	0	0	0	0
8	condvol_num_neg	0	0	0	0	0	0	0	0	0	0	0	0	0	0	0	0	47	0	1	0	0	0	0	0	0	0	0	0	0	0	0	0	0	0	0	0	0	0	0	0	0	0	0	0	0	0	0	0
Results from only ASD Subjects
		acqorlossoflang_aword	acqorlossoflang_aphrase	acqorlossoflang_loslang	dbaes_atotal	dbaes_bvtotal	dbaes_ctotal	socialaffect	behavioraltotal	scoresumm_overalltotal	scoresumm_compscore	verbal_ss	nvr_ss	spatial_ss	gca_ss	snc_ss	communicationdomain_totalb	livingskillsdomain_totalb	socializationdomain_totalb	composite_totalb	awr_raw	cog_raw	com_raw	mot_raw	rrb_raw	awr_tscore	cog_tscore	com_tscore	mot_tscore	rrb_tscore	srs2_rawscore	srs2_tscore	celf4_rs_scld_scr	celf4_fs_scld_scr	celf4_cfd_scld_scr	celf4_wc2r_scld_scr	celf4_wc2e_scld_scr	celf4_wc2t_scld_scr	celf4_wd_scld_scr	celf4_ws_scld_scr	celf4_cl_ss	celf4_form	rbsr_stereo_total	rbsr_self_injurous_total	rbsr_compulsive_total	rbsr_ritualistic_total	rbsr_sameness_total	rbsr_restricted_total	rbsr_overall_total
1	gratio	0	0	1	0	0	0	0	1	0	0	0	0	4	0	19	0	0	0	0	0	4	0	0	0	0	12	0	0	0	0	0	0	0	0	0	0	0	0	0	0	0	0	0	0	0	0	0	0
2	gratio_slope_avg	NA	NA	-0.0102274	NA	NA	NA	NA	-0.00892975	NA	NA	NA	NA	0.00577495	NA	0.00542623	NA	NA	NA	NA	NA	-0.00566474	NA	NA	NA	NA	-0.00591476	NA	NA	NA	NA	NA	NA	NA	NA	NA	NA	NA	NA	NA	NA	NA	NA	NA	NA	NA	NA	NA	NA
3	gratio_num_pos	0	0	0	0	0	0	0	0	0	0	0	0	4	0	19	0	0	0	0	0	0	0	0	0	0	0	0	0	0	0	0	0	0	0	0	0	0	0	0	0	0	0	0	0	0	0	0	0
4	gratio_num_neg	0	0	1	0	0	0	0	1	0	0	0	0	0	0	0	0	0	0	0	0	4	0	0	0	0	12	0	0	0	0	0	0	0	0	0	0	0	0	0	0	0	0	0	0	0	0	0	0
5	condvol	0	0	0	0	0	0	0	0	0	0	0	0	43	0	8	16	0	107	33	154	142	150	78	143	158	141	155	78	149	153	153	2	1	1	0	0	0	44	0	0	0	0	5	0	1	0	23	1
6	condvol_slope_avg	NA	NA	NA	NA	NA	NA	NA	NA	NA	NA	NA	NA	0.00488789	NA	0.00773323	0.0045312	NA	0.00520852	0.00510384	-0.00608801	-0.0057639	-0.00611374	-0.00517064	-0.0059105	-0.00616929	-0.00584218	-0.00623171	-0.0052474	-0.00590972	-0.00590066	-0.00608483	0.005063	0.0104989	0.004923	NA	NA	NA	0.00836153	NA	NA	NA	NA	-0.00814241	NA	-0.00652715	NA	-0.00612661	-0.00631601
7	condvol_num_pos	0	0	0	0	0	0	0	0	0	0	0	0	43	0	8	16	0	107	33	0	0	0	0	0	0	0	0	0	0	0	0	2	1	1	0	0	0	44	0	0	0	0	0	0	0	0	0	0
8	condvol_num_neg	0	0	0	0	0	0	0	0	0	0	0	0	0	0	0	0	0	0	0	154	142	150	78	143	158	141	155	78	149	153	153	0	0	0	0	0	0	0	0	0	0	0	5	0	1	0	23	1
[truncated: 44 more columns]
