# Supplementary material for: Widespread associations between behavioral metrics and brain microstructure in ASD suggest age mediates subtypes of ASD
Source: Imaging Neurosci (Camb). 2025 Sep 10;3:IMAG.a.144. doi: 10.1162/IMAG.a.144 (PMC12423640; doi:10.1162/IMAG.a.144)
Supplement: Supplementary Material [file IMAG.a.144_supp.zip › Supplementary_Table_S3.csv]

	ROI	acqorlossoflang_aphrase_pval	acqorlossoflang_aphrase_slope	acqorlossoflang_aword_pval	acqorlossoflang_aword_slope	acqorlossoflang_loslang_pval	acqorlossoflang_loslang_slope	awr_raw_pval	awr_raw_slope	awr_tscore_pval	awr_tscore_slope	behavioraltotal_pval	behavioraltotal_slope	brief_p_bri_pval	brief_p_bri_slope	brief_p_ec_pval	brief_p_ec_slope	brief_p_gec_pval	brief_p_gec_slope	brief_p_inconsistency_pval	brief_p_inconsistency_slope	brief_p_inhibit_pval	brief_p_inhibit_slope	brief_p_iniitiate_pval	brief_p_iniitiate_slope	brief_p_mi_pval	brief_p_mi_slope	brief_p_monitor_pval	brief_p_monitor_slope	brief_p_negativity_pval	brief_p_negativity_slope	brief_p_om_pval	brief_p_om_slope	brief_p_po_pval	brief_p_po_slope	brief_p_shift_pval	brief_p_shift_slope	brief_p_wm_pval	brief_p_wm_slope	cbcl_adhd_pval	cbcl_adhd_slope	cbcl_affective_pval	cbcl_affective_slope	cbcl_aggressive_pval	cbcl_aggressive_slope	cbcl_anxiety_pval	cbcl_anxiety_slope	cbcl_anxious_pval	cbcl_anxious_slope
1	AllWhiteMatter	0.999875031	0.001256563	0.990650814	0.001217432	0.995246687	0.001150656	0.298095832	0.004895499	0.380958486	0.00451158	0.334802585	-0.004252684	0.354926069	0.004444508	0.828260304	0.003230652	0.27721601	0.004651974	0.997426907	0.00045706	0.600395233	0.003368015	0.691853547	0.002928514	0.388632217	0.004355369	0.29656816	0.00457303	0.212912244	0.005080322	0.928686935	0.001800406	0.465158833	0.004454165	0.191765313	0.005008648	0.605898446	0.003155831	0.560702987	0.003892554	0.528775827	0.004378938	0.171833241	0.005572743	0.141899214	0.005578515	0.110598685	0.006136834
2	Middle cerebellar peduncle	0.999875031	-0.001356375	0.990650814	0.00334779	0.995246687	0.001287991	0.56496676	0.002450395	0.641574973	0.002216283	0.278444439	-0.00649028	0.804135098	0.001303496	0.939131032	-0.000738506	0.688790672	0.001841425	0.997426907	0.003066813	0.757427018	0.002414141	0.878750908	0.001656725	0.461126811	0.003718985	0.64647429	0.001875415	0.619062311	0.002482939	0.928686935	0.002106994	0.952397887	0.00031903	0.685789821	0.001585517	0.605898446	0.0042611	0.560702987	0.004887408	0.999394438	-7.00E-05	0.331582503	0.00425512	0.932543244	0.000333721	0.984475273	0.000102288
3	Pontine crossing tract (a part of MCP)	0.999875031	-0.001054377	0.990650814	-0.001421292	0.995246687	0.001179022	0.458218579	0.003520843	0.534862548	0.003194128	0.504036209	-0.003154182	0.354926069	0.005512451	0.832017454	0.003392839	0.310544593	0.005386773	0.997426907	0.006196055	0.610357447	0.00392593	0.691853547	0.003749078	0.388998185	0.004738359	0.329733593	0.00509382	0.122831315	0.009902099	0.928686935	0.002869969	0.515111133	0.003951689	0.172981698	0.007457472	0.614825082	0.003407096	0.560702987	0.004649648	0.581796216	0.003330302	0.340154695	0.00433982	0.258473269	0.005352281	0.242163822	0.005271677
4	Genu of corpus callosum	0.999875031	0.001313778	0.990650814	0.000617257	0.995246687	0.003329417	0.298095832	0.006326657	0.380958486	0.005589259	0.3730094	-0.00502173	0.354926069	0.006271783	0.675778216	0.005302249	0.335155631	0.005635614	0.997426907	0.003127519	0.61967842	0.003823401	0.67636165	0.005175474	0.493161734	0.003797099	0.410586465	0.004048673	0.146620284	0.00832861	0.962939899	0.000714485	0.519325186	0.003934155	0.191765313	0.007256098	0.704132545	0.002515495	0.689075563	0.00340669	0.525157511	0.007837351	0.181908899	0.007198554	0.141204871	0.008107472	0.110598685	0.008711474
5	Body of corpus callosum	0.999875031	0.00036478	0.993099082	-5.89E-05	0.995246687	0.00012549	0.302780805	0.005108257	0.395448119	0.004604416	0.278444439	-0.00572556	0.354926069	0.005363749	0.675778216	0.004858953	0.27721601	0.005815514	0.997426907	6.59600240025485e-05	0.61967842	0.003318101	0.67636165	0.004249702	0.388632217	0.005491817	0.29656816	0.005558162	0.212912244	0.006067699	0.928686935	0.002306539	0.465158833	0.006163536	0.20380534	0.005909875	0.605898446	0.003404521	0.576145732	0.004186425	0.525157511	0.005580887	0.184320653	0.006079304	0.240113279	0.005616187	0.110598685	0.007455169
6	Splenium of corpus callosum	0.999875031	0.002041888	0.990650814	0.000965799	0.995246687	6.01780759118032e-05	0.298095832	0.006159048	0.380958486	0.005543768	0.380879871	-0.004182367	0.511619036	0.003956035	0.832017454	0.004142141	0.439773905	0.004070598	0.997426907	-0.002620781	0.743036291	0.002727299	0.856028752	0.001913657	0.463246682	0.003950976	0.273260111	0.00743311	0.891814099	0.000816013	0.928686935	0.00272689	0.50487764	0.004343387	0.528738501	0.003171436	0.850295124	0.001144386	0.560702987	0.005399727	0.525157511	0.006035299	0.171833241	0.007622229	0.313943372	0.004710843	0.128685921	0.007510123
7	Fornix (column and body of fornix)	0.999875031	0.003832798	0.990650814	-0.001033427	0.995246687	-0.00296285	0.301200668	0.008258232	0.380958486	0.008687967	0.517807997	-0.005030919	0.354926069	0.008450527	0.832017454	0.005892172	0.27721601	0.010301903	0.997426907	0.005227997	0.610357447	0.00637797	0.67636165	0.00955239	0.388632217	0.010326525	0.294162159	0.009910749	0.122831315	0.014135233	0.928686935	0.008974071	0.465158833	0.008180042	0.20380534	0.009721793	0.605898446	0.007810922	0.560702987	0.008927576	0.528775827	0.007611266	0.304031658	0.007155712	0.744101268	0.002570293	0.869742379	0.001203026
8	Corticospinal tract R	0.999875031	0.001413	0.990650814	-0.000198754	0.995246687	0.00357044	0.378107694	0.004040163	0.449868371	0.004019187	0.856742366	-0.000793995	0.597002074	0.002695016	0.960346923	0.000517299	0.335155631	0.004899489	0.997426907	0.001859555	0.61967842	0.003426716	0.67636165	0.004445781	0.388632217	0.005503559	0.438456278	0.003323772	0.417752051	0.003926649	0.928686935	0.003701819	0.465158833	0.005007018	0.440043272	0.003358806	0.605898446	0.006366232	0.560702987	0.005913401	0.751449204	0.001714636	0.666487611	0.001618302	0.32635502	0.004228152	0.262231711	0.004885558
9	Corticospinal tract L	0.999875031	0.00416003	0.990650814	0.002669584	0.995246687	0.002756689	0.298095832	0.005717603	0.380958486	0.005527448	0.514490822	-0.003000446	0.501826876	0.003902382	0.916561388	0.001456823	0.27721601	0.006763543	0.997426907	-0.000215707	0.600395233	0.00448866	0.67636165	0.005986409	0.388632217	0.007604971	0.294162159	0.00645187	0.339081303	0.004847777	0.928686935	0.002924322	0.465158833	0.007114061	0.290129471	0.004691317	0.585535181	0.008704698	0.445557538	0.007593869	0.853341789	0.001232431	0.285564215	0.005006917	0.291807137	0.004812692	0.393036319	0.003650437
10	Medial lemniscus R	0.999875031	-3.03E-05	0.990650814	0.000214551	0.995246687	0.000141984	0.298095832	0.006067925	0.380958486	0.005752766	0.876468813	0.00074888	0.163129281	0.009329699	0.391475538	0.008191423	0.27721601	0.008006975	0.997426907	-0.000592801	0.600395233	0.007592889	0.67636165	0.006059352	0.388632217	0.00615506	0.320202487	0.005768212	0.000490364	0.016358504	0.942309727	0.001155963	0.465158833	0.005225909	0.125790583	0.008487153	0.605898446	0.004705185	0.560702987	0.006681999	0.525157511	0.006424422	0.285564215	0.005366188	0.296734979	0.005113119	0.463902962	0.003272943
11	Medial lemniscus L	0.999875031	-0.001503926	0.990650814	0.001132561	0.995246687	-0.000888516	0.298095832	0.008533173	0.380958486	0.008135627	0.952693536	-0.000283744	0.183944614	0.009654614	0.51054053	0.007718738	0.27721601	0.007260885	0.997426907	-0.000946441	0.600395233	0.007727576	0.705218941	0.003800399	0.388998185	0.006107035	0.320202487	0.006196678	0.008190634	0.014973584	0.938621427	0.001844838	0.519325186	0.004163864	0.11424334	0.009893112	0.605898446	0.004515148	0.560702987	0.007511514	0.525157511	0.007183952	0.171833241	0.008025715	0.263875928	0.00592479	0.484858801	0.003392636
12	Inferior cerebellar peduncle R	0.999875031	-0.002072772	0.990650814	0.000251698	0.995246687	0.003081623	0.470983526	0.003182057	0.534862548	0.003198236	0.334802585	-0.005204183	0.817609236	0.001273587	0.916561388	0.001407737	0.71608609	0.001584239	0.997426907	0.003174831	0.974145008	-0.00025819	0.968737972	0.000620439	0.550033096	0.002824906	0.934958519	0.000345977	0.146620284	0.00784843	0.962939899	-0.000463366	0.975001894	-0.000136617	0.664462329	0.002021501	0.605898446	0.00403732	0.560702987	0.005045623	0.731066972	0.002050585	0.597064734	0.002247523	0.932543244	0.000429827	0.918363511	-0.000455639
13	Inferior cerebellar peduncle L	0.999875031	0.000670031	0.990650814	0.003807536	0.995246687	0.002864324	0.308122038	0.005424245	0.380958486	0.005259747	0.748399879	-0.001626901	0.711728236	0.002026722	0.997228197	2.04750675051106e-05	0.605060909	0.002577043	0.997426907	0.001923049	0.643898443	0.00358711	0.810837577	0.002306139	0.487417144	0.00383565	0.493817298	0.00306534	0.339391273	0.00509774	0.938621427	0.001687033	0.933670646	0.000557563	0.684967375	0.001815437	0.605898446	0.004040475	0.560702987	0.00497991	0.882365488	0.001093228	0.296296776	0.005061129	0.700485985	0.002059111	0.902464988	0.000583232
14	Superior cerebellar peduncle R	0.999875031	-0.001014508	0.990650814	-0.000736903	0.995246687	0.001702835	0.356011397	0.004447126	0.432179774	0.004336372	0.873460505	-0.000719899	0.530158069	0.003316547	0.916561388	0.001595418	0.374428677	0.004136555	0.997426907	-0.000714431	0.600395233	0.004311176	0.725478425	0.002626702	0.451195601	0.003942027	0.465241461	0.003015641	0.987311341	-0.000131832	0.942309727	0.001020372	0.465158833	0.005915062	0.483909148	0.00315568	0.605898446	0.004812862	0.782516064	0.002011467	0.946494186	-0.000611429	0.597064734	0.002089567	0.263875928	0.004905139	0.340152526	0.003850703
15	Superior cerebellar peduncle L	0.999875031	0.003871657	0.990650814	0.000811404	0.995246687	0.00122548	0.775485733	-0.001340549	0.700814286	-0.001785682	0.92996886	-0.000430629	0.559069088	0.002912162	0.916561388	0.000991186	0.848941775	0.000682228	0.997426907	-0.001763366	0.610357447	0.0036215	0.996586895	3.54877023395069e-05	0.551973379	-0.002471404	0.806243985	0.000918259	0.897809414	-0.000625573	0.928686935	-0.003893819	0.844683824	0.001100329	0.415973789	0.003417947	0.685556139	-0.002250265	0.919208965	-0.000476009	0.804335088	-0.001451456	0.464781696	0.002919761	0.144160916	0.006467998	0.159905581	0.006003149
16	Cerebral peduncle R	0.999875031	-0.000311992	0.990650814	-0.001926847	0.995246687	-0.000156939	0.930197984	-0.000343694	0.945219003	-0.000381194	0.334802585	-0.003736926	0.843967814	0.000745617	0.907437176	-0.00133266	0.690483981	0.001301169	0.997426907	0.002090208	0.7700264	0.001651624	0.887106317	0.001092245	0.605858117	0.001681147	0.92794474	0.000278019	0.80249833	0.000957927	0.981386122	-0.000160835	0.519325186	0.002596948	0.566998842	0.001992237	0.876967045	0.000654375	0.811042857	-0.001360132	0.718239951	0.00177756	0.892205961	-0.000460372	0.950150221	0.000190798	0.632638469	0.001619941
17	Cerebral peduncle L	0.999875031	0.00110174	0.990650814	0.000833273	0.995246687	0.000941007	0.491935198	0.002453869	0.524357823	0.002669731	0.373275632	-0.003589078	0.466621133	0.003507221	0.916561388	0.000953399	0.297843326	0.004472031	0.997426907	-0.000909615	0.600395233	0.003690618	0.716496925	0.002302648	0.388998185	0.00433724	0.30777892	0.004647336	0.593668109	0.002213032	0.942309727	0.000737218	0.465158833	0.0038993	0.211499307	0.004782428	0.605898446	0.004612482	0.73446379	0.002047778	0.937702883	-0.00057045	0.353955256	0.003361519	0.932543244	0.000273943	0.630501653	0.001719291
18	Anterior limb of internal capsule R	0.999875031	0.001394474	0.990650814	0.000518983	0.995246687	0.000266915	0.298095832	0.006023133	0.380958486	0.005784817	0.453720982	-0.003373846	0.354926069	0.005125628	0.832017454	0.003165945	0.31615009	0.005075035	0.997426907	0.00083357	0.600395233	0.004368293	0.677755342	0.003956644	0.388998185	0.004455268	0.359656544	0.004153574	0.212912244	0.006108122	0.962939899	0.000425804	0.477622423	0.004451707	0.191765313	0.006086864	0.605898446	0.004510796	0.560702987	0.004397929	0.536018576	0.004546575	0.276842251	0.005061201	0.15528174	0.006373598	0.177815695	0.005883639
19	Anterior limb of internal capsule L	0.999875031	0.003520569	0.990650814	0.002391626	0.995246687	0.000483775	0.298095832	0.007297248	0.380958486	0.007219442	0.487226526	-0.003194116	0.354926069	0.005826687	0.828260304	0.004202396	0.27721601	0.006137034	0.997426907	1.1947543554993e-05	0.600395233	0.004300436	0.67636165	0.004378434	0.388632217	0.005488983	0.356427337	0.004451534	0.138435608	0.008166116	0.928686935	0.002183952	0.465158833	0.005534616	0.172981698	0.007060723	0.605898446	0.004696565	0.560702987	0.005542222	0.525157511	0.006442728	0.178156312	0.006591928	0.133634481	0.008942121	0.110598685	0.007779675
20	Posterior limb of internal capsule R	0.999875031	0.001942892	0.990650814	0.000322327	0.995246687	0.00021343	0.463035201	0.003100269	0.557163844	0.002758874	0.373275632	-0.004172571	0.354926069	0.005304977	0.675778216	0.004612908	0.356395441	0.004375639	0.997426907	0.000269099	0.70217813	0.002820893	0.794642783	0.002190689	0.487417144	0.003396069	0.410586465	0.003604424	0.122831315	0.00806902	0.928686935	0.001995452	0.519325186	0.003329578	0.181124659	0.006494796	0.704132545	0.001970378	0.854180108	0.001156503	0.547367464	0.004455687	0.285564215	0.00501435	0.240113279	0.005890819	0.213486306	0.005672214
21	Posterior limb of internal capsule L	0.999875031	0.00290428	0.990650814	0.002018944	0.995246687	0.000639471	0.30460624	0.004941964	0.380958486	0.004876802	0.614502947	-0.002285964	0.354926069	0.005983329	0.675778216	0.005369423	0.27721601	0.005444715	0.997426907	0.000964167	0.61967842	0.003507165	0.715293097	0.00272134	0.392704888	0.00432662	0.359656544	0.004115688	0.185455416	0.006830617	0.962939899	0.000553372	0.465158833	0.005258272	0.172981698	0.00685198	0.605898446	0.00382894	0.599247755	0.003700242	0.525157511	0.005572559	0.171833241	0.00649756	0.152275449	0.006415277	0.11263894	0.007159895
22	Retrolenticular part of internal capsule R	0.999875031	8.10928296945304e-06	0.990650814	-0.000258966	0.995246687	0.0015796	0.378107694	0.004297131	0.468759119	0.003957618	0.337420614	-0.00483359	0.544778257	0.003362034	0.876520196	0.002124392	0.576696975	0.002783621	0.997426907	0.000970648	0.799748353	0.001554394	0.996586895	0.000300573	0.564487027	0.002675842	0.565056513	0.002414018	0.243941116	0.005989659	0.962939899	0.000621054	0.519325186	0.003699491	0.262286758	0.005200074	0.785825482	0.001633852	0.733271957	0.002644872	0.578281701	0.003797622	0.264666348	0.005680462	0.331316414	0.004534643	0.393036319	0.003763922
23	Retrolenticular part of internal capsule L	0.999875031	0.001941824	0.990650814	0.001634339	0.995246687	0.001968453	0.298095832	0.0060825	0.380958486	0.006012598	0.444063049	-0.003671287	0.412160708	0.00479775	0.832017454	0.003390046	0.324611878	0.005338929	0.997426907	0.001856287	0.61967842	0.003723356	0.870010879	0.001802348	0.388998185	0.00558447	0.329712731	0.005255654	0.368149428	0.004506849	0.942309727	0.001342539	0.465158833	0.00626968	0.226527314	0.005447934	0.605898446	0.003690164	0.560702987	0.00590991	0.57307518	0.004365898	0.171833241	0.007620879	0.258473269	0.005556021	0.159905581	0.006511919
24	Anterior corona radiata R	0.999875031	0.002495059	0.990650814	0.001981109	0.995246687	0.004056442	0.298095832	0.007726393	0.380958486	0.007363496	0.342755389	-0.004738679	0.354926069	0.006706074	0.828260304	0.004209295	0.27721601	0.006962923	0.997426907	0.001675953	0.600395233	0.006199634	0.67636165	0.004592247	0.388632217	0.005956816	0.294162159	0.006371719	0.212912244	0.006344614	0.928686935	0.003700107	0.465158833	0.006116152	0.181124659	0.006931454	0.605898446	0.00426581	0.560702987	0.005756643	0.525157511	0.007860419	0.179117266	0.006611093	0.133634481	0.010183886	0.098603856	0.009562007
25	Anterior corona radiata L	0.999875031	0.003104643	0.990650814	0.002444933	0.995246687	0.002646717	0.298095832	0.005777482	0.380958486	0.005403443	0.424767507	-0.003882659	0.354926069	0.006219098	0.675778216	0.005072234	0.297843326	0.005613186	0.997426907	-0.000391909	0.600395233	0.004620392	0.706505508	0.003223956	0.451195601	0.004197762	0.450292089	0.003402484	0.252385789	0.00587482	0.928686935	0.002055555	0.465158833	0.004935855	0.211499307	0.006270075	0.641442765	0.002976499	0.560702987	0.005073415	0.525157511	0.006243426	0.171833241	0.007145653	0.141204871	0.007434472	0.129429837	0.007421136
26	Superior corona radiata R	0.999875031	0.002201227	0.990650814	0.00198968	0.995246687	6.9098813455178e-05	0.369837913	0.004209449	0.461277401	0.003854112	0.374674961	-0.004032187	0.354926069	0.005574116	0.732017626	0.004364869	0.27721601	0.005443555	0.997426907	-0.001378273	0.600395233	0.004005989	0.794642783	0.002170645	0.388998185	0.004758573	0.347450651	0.00449575	0.2357365	0.00568553	0.928686935	0.003436861	0.465158833	0.00513683	0.191765313	0.005985167	0.605898446	0.003329987	0.590508375	0.003912322	0.528775827	0.005355147	0.178156312	0.006442582	0.141204871	0.007107424	0.110598685	0.008104115
27	Superior corona radiata L	0.999875031	0.001616034	0.990650814	0.002133324	0.995246687	-0.000743393	0.304256226	0.005054046	0.391127549	0.004673188	0.497189464	-0.002981702	0.287952355	0.007161241	0.512991644	0.006209324	0.27721601	0.007001679	0.997426907	-0.00087778	0.600395233	0.004664133	0.706505508	0.003050443	0.388632217	0.006136872	0.288037038	0.00657895	0.122831315	0.007823944	0.928686935	0.002801785	0.465158833	0.007425416	0.125790583	0.00767831	0.605898446	0.004104444	0.560702987	0.004562887	0.528775827	0.005398268	0.171833241	0.006558355	0.133634481	0.007930376	0.110598685	0.007797571
28	Posterior corona radiata R	0.999875031	0.001966298	0.990650814	0.001597333	0.995246687	0.002423287	0.360279068	0.004597596	0.461277401	0.003958218	0.278444439	-0.006621723	0.649355878	0.00233536	0.876520196	0.002163544	0.526041336	0.003081663	0.997426907	-0.001747787	0.882320991	0.001071185	0.887106317	0.001560803	0.513750619	0.003128837	0.359753417	0.00430616	0.593668109	0.002707167	0.940236219	0.00154259	0.515111133	0.003897361	0.58724615	0.002609524	0.790123653	0.001520914	0.803205977	0.001945405	0.617835231	0.003020182	0.343931934	0.004335742	0.442595885	0.003524715	0.223255422	0.005525547
29	Posterior corona radiata L	0.999875031	0.001799176	0.990650814	0.000875268	0.995246687	0.000406725	0.298095832	0.006209968	0.380958486	0.00564864	0.337420614	-0.00479755	0.354926069	0.005853115	0.675778216	0.005709393	0.27721601	0.006296192	0.997426907	-0.003108234	0.610357447	0.004167871	0.706505508	0.00328413	0.388632217	0.006159458	0.288037038	0.007060443	0.454185285	0.003669903	0.928686935	0.002973911	0.465158833	0.007140078	0.242008619	0.005213942	0.605898446	0.003683499	0.560702987	0.005359254	0.525157511	0.006460172	0.171833241	0.007174479	0.141204871	0.007184059	0.098603856	0.009582021
30	Posterior thalamic radiation (include optic radiation) R	0.999875031	0.000845908	0.990650814	-0.000167628	0.995246687	0.002593718	0.356011397	0.005027696	0.449868371	0.004596651	0.714732113	-0.001806434	0.665506334	0.002391449	0.916561388	0.001417786	0.44819143	0.004030215	0.997426907	0.002012923	0.974145008	-0.000500741	0.705218941	0.003664004	0.451195601	0.004358226	0.493192977	0.003123817	0.322968752	0.00515999	0.942309727	0.001584203	0.465158833	0.005288175	0.242008619	0.005488441	0.658959473	0.002813862	0.7527728	0.002474473	0.578281701	0.004164188	0.427440808	0.003620424	0.272713916	0.005340456	0.311540103	0.004560017
31	Posterior thalamic radiation (include optic radiation) L	0.999875031	0.002367113	0.990650814	0.001048724	0.995246687	4.55873088338078e-05	0.298095832	0.005727153	0.380958486	0.005269979	0.535348738	-0.002959619	0.354926069	0.005824152	0.813323569	0.004628951	0.289966065	0.005872427	0.997426907	-0.000134059	0.600395233	0.00472595	0.83870883	0.002067893	0.388998185	0.005183245	0.327774073	0.005520029	0.417752051	0.004254054	0.928686935	0.002081428	0.465158833	0.006729279	0.211499307	0.006007273	0.658959473	0.002776342	0.560702987	0.005883853	0.528775827	0.005532759	0.183300528	0.006634221	0.133634481	0.008415289	0.110598685	0.008645145
32	Sagittal stratum (include inferior longitidinal fasciculus and inferior fronto-occipital fasciculus) R	0.999875031	0.001997284	0.990650814	0.000805224	0.995246687	0.000731691	0.298095832	0.007070367	0.380958486	0.006758409	0.334802585	-0.004693313	0.676566011	0.002043381	0.88870891	0.001903108	0.44819143	0.003453997	0.997426907	-0.002050935	0.832557618	0.00125222	0.828009766	0.001979543	0.469253362	0.003607252	0.347450651	0.004556934	0.593668109	0.002625415	0.9463867	0.000757319	0.465158833	0.006004548	0.632204783	0.002152264	0.757027215	0.001726744	0.811042857	0.001665325	0.578281701	0.003674236	0.410366232	0.003377313	0.134198602	0.007620174	0.210080423	0.005570041
33	Sagittal stratum (include inferior longitidinal fasciculus and inferior fronto-occipital fasciculus) L	0.999875031	0.001955341	0.990650814	0.00185335	0.995246687	0.003104572	0.401392087	0.004270415	0.483788687	0.003930585	0.334802585	-0.005484692	0.523124864	0.003798239	0.832017454	0.003420714	0.335155631	0.005467302	0.997426907	0.000396246	0.898615281	0.001044489	0.705218941	0.003768064	0.388632217	0.005970331	0.347450651	0.00516885	0.28335586	0.005651336	0.942309727	0.00112417	0.465158833	0.006515082	0.226527314	0.005773397	0.605898446	0.004597197	0.57934875	0.004578563	0.575031183	0.004387328	0.252710711	0.006090711	0.212067263	0.006594196	0.110598685	0.008423259
34	External capsule R	0.999875031	-0.000180974	0.990650814	-0.000821611	0.995246687	0.000671373	0.298095832	0.004754777	0.380958486	0.004417995	0.334802585	-0.003990772	0.354926069	0.004035579	0.850540924	0.00180122	0.27721601	0.004434898	0.997426907	0.001308066	0.600395233	0.004281196	0.67636165	0.003230586	0.388998185	0.004090537	0.294162159	0.004643571	0.146620284	0.005995336	0.928686935	0.00143782	0.465158833	0.003845054	0.207418498	0.004680855	0.605898446	0.003612975	0.661441837	0.002493033	0.581796216	0.002553575	0.276842251	0.004017109	0.225508108	0.004661768	0.197987678	0.004577592
35	External capsule L	0.999875031	0.000883585	0.990650814	0.001037545	0.995246687	0.001280693	0.356011397	0.003876888	0.449868371	0.003541494	0.334802585	-0.004166227	0.486811567	0.003459687	0.916561388	0.00105441	0.335155631	0.004186935	0.997426907	0.001072898	0.600395233	0.004066003	0.67636165	0.004281665	0.395260343	0.003743434	0.334903634	0.004148785	0.226419371	0.005309369	0.942309727	0.001145886	0.502433987	0.003595289	0.232416741	0.004332216	0.605898446	0.00332486	0.653679361	0.002786824	0.578281701	0.00317906	0.276842251	0.004412048	0.244942048	0.004756777	0.159941143	0.00535631
36	Cingulum (cingulate gyrus) R	0.999875031	0.000434657	0.990650814	-0.000512786	0.995246687	0.000216503	0.378107694	0.004138806	0.483788687	0.003697551	0.278444439	-0.007613127	0.711728236	0.001888662	0.916561388	0.00100316	0.783432648	0.001126279	0.997426907	0.001854481	0.778655592	0.001779499	0.956834689	0.000774167	0.912756945	0.000462395	0.443437796	0.003415197	0.607573462	0.002557594	0.928686935	-0.002120896	0.894227744	0.000732483	0.626591923	0.002256436	0.957980186	0.000221558	0.794210449	0.002043748	0.591350984	0.003143076	0.547515792	0.002596842	0.373611391	0.004003821	0.231729877	0.005323701
37	Cingulum (cingulate gyrus) L	0.999875031	0.000202519	0.990650814	0.000573385	0.995246687	-0.00118665	0.298095832	0.005739515	0.380958486	0.005093296	0.363334411	-0.004210493	0.412160708	0.004470131	0.832017454	0.00343485	0.356395441	0.004301409	0.997426907	0.000292266	0.647104712	0.003062568	0.706505508	0.00277145	0.451195601	0.003734667	0.273260111	0.006589162	0.212912244	0.006169643	0.938621427	0.001501902	0.519325186	0.003342334	0.211499307	0.005316854	0.704132545	0.002082816	0.653679361	0.003323252	0.582576298	0.003051992	0.197719188	0.005750376	0.263875928	0.004793862	0.296691773	0.004142058
38	Cingulum (hippocampus) R	0.999875031	0.003643306	0.990650814	0.001731153	0.995246687	0.001865337	0.823697202	0.001049835	0.798681716	0.001213904	0.752727269	-0.001379103	0.511619036	-0.003460184	0.834938429	-0.002754908	0.690483981	-0.001676199	0.997426907	-0.006089342	0.600395233	-0.004227936	0.922425691	-0.001000703	0.79090708	-0.001117126	0.749624758	-0.001239572	0.891814099	-0.000647104	0.942309727	-0.000941645	0.77186351	-0.001500213	0.661999446	-0.001827745	0.861085767	0.000938763	0.582097781	-0.003774113	0.666950267	-0.00241691	0.304031658	-0.004233096	0.923784341	-0.000623251	0.869742379	0.00068895
39	Cingulum (hippocampus) L	0.999875031	0.001918102	0.990650814	0.001505284	0.995246687	-0.001863336	0.923254909	-0.000430295	0.946446558	-0.000344158	0.671228437	0.001665024	0.678345056	0.001699713	0.997228197	1.85660419314743e-05	0.52605124	0.002454897	0.997426907	0.000524562	0.688557112	0.002482734	0.887106317	0.001323169	0.655308127	0.001546716	0.694391143	0.001401165	0.640108359	0.001950947	0.928686935	0.002441368	0.740734325	0.001529371	0.589740938	0.002045022	0.704132545	0.001763406	0.720515234	-0.002186718	0.578281701	-0.003008302	0.967884156	0.000128919	0.615202851	-0.002001976	0.953560816	-0.000241004
40	Fornix (cres) / Stria terminalis (can not be resolved with current resolution) R	0.999875031	0.001956486	0.990650814	0.003913067	0.995246687	-0.00095714	0.378107694	0.00426392	0.461277401	0.004186846	0.3730094	-0.004979162	0.514290081	0.003666046	0.834938429	0.002683551	0.526041336	0.003100099	0.997426907	-0.002682769	0.86129028	0.001150618	0.89431795	0.001307918	0.550306033	0.002727755	0.312908017	0.00550646	0.259099059	0.005562499	0.928686935	-0.002058288	0.519325186	0.003627426	0.211499307	0.005661332	0.773049135	0.001700073	0.803205977	0.001882003	0.718239951	0.002285583	0.304834732	0.004573964	0.141204871	0.007077985	0.128685921	0.007266955
41	Fornix (cres) / Stria terminalis (can not be resolved with current resolution) L	0.999875031	0.002066218	0.990650814	0.001397906	0.995246687	-0.002330641	0.298095832	0.00751089	0.380958486	0.007289259	0.952693536	0.00040088	0.278046317	0.008612607	0.430377197	0.007898248	0.27721601	0.00699936	0.997426907	0.003089047	0.600395233	0.005146454	0.716496925	0.003065505	0.401176091	0.004842445	0.329712731	0.005633753	0.175561475	0.008034311	0.928686935	0.00321355	0.465158833	0.00575094	0.11424334	0.009499088	0.660380224	0.002834499	0.593383276	0.004523732	0.591350984	0.003572654	0.171833241	0.008492127	0.152275449	0.007604447	0.110598685	0.00862273
42	Superior longitudinal fasciculus R	0.999875031	0.002291912	0.990650814	0.00175075	0.995246687	0.003081143	0.33797507	0.004700264	0.449868371	0.004075024	0.334802585	-0.004803514	0.544778257	0.003141184	0.916561388	0.001610238	0.470638898	0.003287103	0.997426907	0.000692162	0.73432896	0.002746865	0.887106317	0.001485403	0.513750619	0.002991825	0.417565455	0.003447513	0.351291026	0.0043927	0.962939899	0.000392614	0.519325186	0.003479606	0.408638472	0.003737126	0.74151227	0.001818199	0.837697759	0.001426392	0.575031183	0.004204497	0.290282587	0.004893562	0.15528174	0.006574841	0.124724709	0.007294172
43	Superior longitudinal fasciculus L	0.999875031	0.001516839	0.990650814	0.001279965	0.995246687	0.001751447	0.298095832	0.005547454	0.380958486	0.005011807	0.44101447	-0.003549132	0.354926069	0.00566818	0.675778216	0.004724231	0.27721601	0.005908332	0.997426907	-0.000244243	0.610357447	0.003800678	0.691853547	0.003502589	0.388632217	0.005412748	0.294162159	0.00608545	0.236476589	0.005727278	0.930404925	0.001660872	0.465158833	0.006388223	0.191765313	0.006217809	0.605898446	0.003784067	0.614509666	0.003646468	0.525157511	0.006823813	0.171833241	0.007638396	0.133634481	0.009044314	0.098603856	0.010060335
44	Superior fronto-occipital fasciculus (could be a part of anterior internal capsule) R	0.999875031	0.000674237	0.990650814	0.001883467	0.995246687	-0.000295249	0.435839996	0.003940228	0.487905097	0.00373165	0.595706933	-0.002676754	0.354926069	0.005645299	0.832017454	0.003921152	0.356395441	0.004980787	0.997426907	-0.001153426	0.600395233	0.00558897	0.887106317	0.001633311	0.39627191	0.004826524	0.540288117	0.002652241	0.417752051	0.004372618	0.928686935	0.003179565	0.502433987	0.004704437	0.263877485	0.005285584	0.605898446	0.003997512	0.560702987	0.005442778	0.57307518	0.004587291	0.171833241	0.007384367	0.258473269	0.005856531	0.157384899	0.00699676
45	Superior fronto-occipital fasciculus (could be a part of anterior internal capsule) L	0.999875031	0.001969848	0.990650814	0.004084733	0.995246687	-0.00257541	0.298095832	0.008577579	0.363070887	0.008612731	0.816678343	-0.001131308	0.163129281	0.009837656	0.391475538	0.008218933	0.222681899	0.009706914	0.997426907	0.002995499	0.600395233	0.007743891	0.677755342	0.004379619	0.23476897	0.009271677	0.23106182	0.009215356	0.185455416	0.00732374	0.928686935	0.00628124	0.361002777	0.008998521	0.11424334	0.009290353	0.605898446	0.006964032	0.431280581	0.009080971	0.528775827	0.005423345	0.171833241	0.009506924	0.141204871	0.007654133	0.128685921	0.007706264
46	Uncinate fasciculus R	0.999875031	0.00097886	0.990650814	0.000702604	0.995246687	0.000869136	0.356011397	0.005201452	0.44019045	0.004979476	0.404767087	-0.004348023	0.649355878	0.002566902	0.963307731	0.00053821	0.470638898	0.003772313	0.997426907	0.001114794	0.769439347	0.002552602	0.691853547	0.004036207	0.493161734	0.003821304	0.432927932	0.003873431	0.212912244	0.006733176	0.97310111	0.000355211	0.605819118	0.003234349	0.412775418	0.004127713	0.605898446	0.00531945	0.837697759	0.001611328	0.547367464	0.005125397	0.719322901	0.001529777	0.240113279	0.006480445	0.139063966	0.007640951
47	Uncinate fasciculus L	0.999875031	-0.000869783	0.990650814	-0.003156793	0.995246687	0.000602931	0.489718736	0.00382912	0.557163844	0.003649086	0.376682157	-0.005265258	0.511619036	0.004788223	0.832017454	0.004764575	0.453970852	0.004433903	0.997426907	0.000714559	0.776075838	0.002442392	0.705218941	0.004274314	0.62244972	0.002677523	0.667897944	0.002323782	0.122831315	0.010446959	0.942309727	-0.00144137	0.550730264	0.0041738	0.296017099	0.005849886	0.605898446	0.004404002	0.811042857	0.002041661	0.528775827	0.006260538	0.242204902	0.006930317	0.152275449	0.008164718	0.148957753	0.008116826
48	Tapetum R	0.999875031	0.003492604	0.990650814	0.002265588	0.995246687	0.001021576	0.356011397	0.00503979	0.449868371	0.00459468	0.465187019	-0.00371763	0.892643053	0.000828313	0.963307731	-0.000424504	0.690483981	0.001949855	0.997426907	-0.001083622	0.983710386	9.74575590572346e-05	0.92569555	0.001175359	0.62244972	0.002339008	0.410586465	0.004041394	0.891814099	0.000849583	0.942309727	-0.001082417	0.507779397	0.004465899	0.58724615	0.002833578	0.861085767	0.001145115	0.653679361	0.003839743	0.619904167	0.003236476	0.464781696	0.003469406	0.431528141	0.003891357	0.439103888	0.003609531
49	Tapetum L	0.999875031	-0.007702067	0.990650814	-0.003344118	0.995246687	0.005462836	0.463035201	0.006471113	0.571192836	0.005483086	0.87790953	-0.001396287	0.409583088	0.009580743	0.895670729	0.003758344	0.337905943	0.009834577	0.997426907	0.013710154	0.600395233	0.010482239	0.67636165	0.008527102	0.388998185	0.00938777	0.450292089	0.006642788	0.2357365	0.011923532	0.928686935	0.00501272	0.465158833	0.011226498	0.225318927	0.010673513	0.74151227	0.003751476	0.560702987	0.009105929	0.731066972	0.004325714	0.373033248	0.007835776	0.404904606	0.007696458	0.393036319	0.007360317
50	Left-Accumbens-area	0.999875031	-0.000840496	0.990650814	-0.004226418	0.995246687	-0.000346936	0.521144862	0.004530818	0.589360757	0.004203957	0.465765453	-0.005392104	0.588721304	0.004558467	0.916561388	0.002009859	0.688790672	0.003059705	0.997426907	-0.008963076	0.610357447	0.006160924	0.996586895	-4.47E-05	0.906870759	0.000897503	0.562120251	0.003673302	0.212912244	0.010149627	0.962939899	0.000687576	0.88005486	0.001386873	0.529808214	0.00474054	0.942986234	-0.000519743	0.98797569	0.000187448	0.578281701	0.005423623	0.590973564	0.003555994	0.240113279	0.009014336	0.159905581	0.010105344
51	Left-Amygdala	0.999875031	-0.000755568	0.990650814	-0.001144404	0.995246687	0.000853857	0.932210798	0.000457475	0.945219003	0.000525269	0.373275632	-0.00464639	0.514290081	0.003897371	0.834938429	0.002927589	0.497565657	0.003547407	0.997426907	0.001799047	0.778655592	0.002046474	0.92101919	0.001212871	0.608948542	0.002462241	0.462618368	0.0034506	0.146620284	0.008503216	0.928686935	0.00356036	0.740462667	0.002071699	0.242008619	0.005518571	0.641442765	0.003178094	0.720515234	0.003008923	0.936865518	0.000806458	0.408920163	0.003825607	0.639680238	0.002455078	0.316748551	0.004597999
52	Left-Caudate	0.999875031	0.001136578	0.990650814	0.001189373	0.995246687	-0.001796952	0.298095832	0.005685289	0.380958486	0.005474463	0.789272072	-0.001167294	0.354926069	0.005132426	0.834938429	0.002489839	0.27721601	0.005660003	0.997426907	-0.001511286	0.600395233	0.004177143	0.677755342	0.003740302	0.388998185	0.004719206	0.356427337	0.004300829	0.122831315	0.00814353	0.928686935	0.002008259	0.465158833	0.005308384	0.125790583	0.007432544	0.605898446	0.004527095	0.653679361	0.003226215	0.578281701	0.003233425	0.242204902	0.005277068	0.133634481	0.007323795	0.110598685	0.007189761
53	Left-Cerebellum-Cortex	0.999875031	-0.002019736	0.990650814	0.00060629	0.995246687	4.20190602435448e-05	0.588279186	0.000973497	0.665637918	0.000840352	0.374674961	-0.00164853	0.495801949	0.001622454	0.876520196	0.000848879	0.514084552	0.001263566	0.997426907	0.002192319	0.600395233	0.001769899	0.996586895	0.000134405	0.392232304	0.001835736	0.530837583	0.001013004	0.146620284	0.003043	0.928686935	0.001282558	0.975001894	-3.93E-05	0.399629938	0.001576845	0.605898446	0.0017512	0.560702987	0.002133949	0.731066972	0.000854426	0.171833241	0.002871807	0.373611391	0.001585135	0.413028859	0.001390893
54	Left-Hippocampus	0.999875031	-0.000627323	0.990650814	-0.00120936	0.995246687	-0.001139987	0.307384017	0.005247256	0.380958486	0.005178197	0.684770492	0.001933765	0.287952355	0.007464271	0.391475538	0.007475811	0.27721601	0.005760786	0.997426907	0.00452248	0.600395233	0.004812619	0.691853547	0.003605626	0.487417144	0.003643986	0.312908017	0.005580138	0.122831315	0.00892155	0.930404925	0.001767201	0.609591192	0.002883332	0.181124659	0.006893953	0.658959473	0.002609379	0.695280612	0.002762798	0.600348225	0.002909159	0.171833241	0.007386325	0.461395775	0.003179374	0.292123237	0.004317919
55	Left-Putamen	0.999875031	-5.03E-05	0.990650814	-0.000429784	0.995246687	0.001711851	0.340381451	0.004432782	0.44019045	0.004058734	0.638319498	-0.002106962	0.544778257	0.002941839	0.918132354	0.000807702	0.44819143	0.00328554	0.997426907	0.002717396	0.61967842	0.003430861	0.691853547	0.00339215	0.499091103	0.003042023	0.373465056	0.003774534	0.255963064	0.005299649	0.981386122	-0.000159065	0.593727726	0.002807165	0.366764427	0.003847234	0.605898446	0.00391604	0.720515234	0.002447697	0.575031183	0.003649902	0.278470017	0.004690036	0.272713916	0.004620083	0.222191462	0.00501823
56	Left-Thalamus-Proper	0.999875031	0.000956514	0.990650814	-0.00033622	0.995246687	-0.000675416	0.298095832	0.004854187	0.380958486	0.004780489	0.334802585	-0.004216468	0.354926069	0.005018249	0.828260304	0.00354982	0.297843326	0.004767494	0.997426907	-0.000532415	0.600395233	0.003944942	0.692209912	0.003065613	0.388998185	0.004392192	0.329712731	0.004436592	0.15473625	0.006626785	0.930404925	0.00146859	0.465158833	0.004169094	0.184455321	0.00579987	0.605898446	0.003578242	0.560702987	0.004413355	0.547367464	0.004023314	0.171833241	0.006053386	0.212067263	0.005280281	0.197198848	0.005119807
57	Right-Accumbens-area	0.999875031	-0.002287788	0.990650814	-0.004697386	0.995246687	0.00315929	0.590602996	0.003743255	0.665637918	0.003240185	0.574601795	-0.004079767	0.737903674	0.002475741	0.958102869	0.000864749	0.735734585	0.002067804	0.997426907	-0.006521716	0.7700264	0.003214526	0.790419942	0.003547488	0.92484319	0.000518956	0.934958519	0.000432687	0.282234307	0.007976952	0.942309727	-0.00131224	0.961704958	-0.000404086	0.597788146	0.003582191	0.888494908	0.001202532	0.811042857	-0.002514032	0.525157511	0.008670384	0.604042819	0.003109686	0.258473269	0.007819944	0.220337041	0.008148305
58	Right-Amygdala	0.999875031	-0.001021639	0.990650814	-0.001595391	0.995246687	0.000536432	0.641090478	0.001964971	0.700814286	0.00176051	0.278444439	-0.005504046	0.354926069	0.00460964	0.916561388	0.001394356	0.27721601	0.005139559	0.997426907	-0.001006293	0.600395233	0.005577011	0.67636165	0.003706574	0.388998185	0.004212827	0.356427337	0.003934513	0.212912244	0.005652291	0.940236219	0.001353919	0.465158833	0.004355556	0.191765313	0.005726464	0.605898446	0.00474918	0.762873078	0.002013931	0.797618816	0.001438743	0.490676878	0.00260943	0.374516099	0.003539349	0.270403071	0.004408082
59	Right-Caudate	0.999875031	0.000282142	0.990650814	-0.001284835	0.995246687	-0.002291391	0.378107694	0.003994927	0.48188622	0.003565591	0.455684065	-0.003362959	0.514290081	0.003407601	0.963307731	0.000419037	0.44819143	0.003489422	0.997426907	-0.00370051	0.600395233	0.004648801	0.706505508	0.002808353	0.550306033	0.002583274	0.359656544	0.00406036	0.564679329	0.002927105	0.942309727	0.001213188	0.635360697	0.002484446	0.263877485	0.004601563	0.704132545	0.001989529	0.560702987	0.004277625	0.66406688	0.002534781	0.276842251	0.004973777	0.240113279	0.005556854	0.220337041	0.005202257
60	Right-Cerebellum-Cortex	0.999875031	-0.00180415	0.990650814	0.000435852	0.995246687	0.000349504	0.741184943	0.00073094	0.798681716	0.000602884	0.278444439	-0.002647309	0.616195283	0.001214787	0.922905905	0.000377148	0.690483981	0.000803603	0.997426907	0.002765026	0.742906307	0.001184842	0.996586895	-7.67E-05	0.551973379	0.001202227	0.710471965	0.000708794	0.296352593	0.002350365	0.942309727	0.000403363	0.928040416	0.000252841	0.412775418	0.001672769	0.704132545	0.000974891	0.653679361	0.001497531	0.877800605	0.000471681	0.264666348	0.002473893	0.874334675	0.000406589	0.697276942	0.000727094
61	Right-Hippocampus	0.999875031	-0.001146843	0.990650814	0.00014438	0.995246687	0.000149321	0.301200668	0.004750974	0.380958486	0.004772157	0.858884288	-0.000727937	0.649355878	0.002104954	0.876520196	0.001879675	0.670360216	0.001793147	0.997426907	-0.000168525	0.974145008	0.000322642	0.836592188	0.001747501	0.679424413	0.001536943	0.465241461	0.002682452	0.426781546	0.003455157	0.928686935	-0.001885568	0.740734325	0.001628813	0.387945652	0.003501799	0.777220345	0.001406177	0.827146564	0.001333923	0.731066972	0.001817619	0.304834732	0.00391957	0.373611391	0.003421272	0.288336593	0.00397685
62	Right-Putamen	0.999875031	0.000780759	0.990650814	-0.000508722	0.995246687	0.00108431	0.369837913	0.004167396	0.461277401	0.003761258	0.433151198	-0.003496139	0.412160708	0.004388938	0.834938429	0.002463275	0.368906212	0.004191315	0.997426907	-4.89E-05	0.600395233	0.004039641	0.691853547	0.003408484	0.493161734	0.003300906	0.410586465	0.003488761	0.2357365	0.00580726	0.962939899	-0.000441493	0.550730264	0.003111164	0.211499307	0.005301009	0.605898446	0.003421603	0.73446379	0.002357966	0.578281701	0.003292779	0.268825982	0.005136882	0.273749523	0.004711568	0.223255422	0.005170724
63	Right-Thalamus-Proper	0.999875031	0.000457907	0.990650814	-0.001042651	0.995246687	-0.000869442	0.378107694	0.00334859	0.461277401	0.003278512	0.334802585	-0.004179733	0.412160708	0.003737849	0.834938429	0.002188019	0.366310501	0.003592135	0.997426907	0.001881095	0.643898443	0.002668877	0.706505508	0.002447872	0.434810173	0.003392795	0.410586465	0.002974734	0.212912244	0.005268864	0.938621427	0.001264883	0.465158833	0.004222578	0.191765313	0.005086423	0.641442765	0.002435307	0.803205977	0.001532096	0.578281701	0.003026517	0.304031658	0.003759034	0.370964052	0.003316014	0.270403071	0.003999537
64	ctx_lh_G_Ins_lg_and_S_cent_ins	0.999875031	-0.000874509	0.990650814	-0.000677119	0.995246687	-0.002830002	0.56496676	0.001741105	0.586488254	0.001815691	0.278444439	-0.004609493	0.821396277	0.000822626	0.982506929	0.000189031	0.576696975	0.001813551	0.997426907	-0.002232718	0.778655592	0.001175937	0.705218941	0.002383505	0.513750619	0.002186811	0.969997721	-0.000100472	0.352975252	0.003151617	0.928686935	0.001461291	0.740462667	0.001334054	0.68124197	0.001225506	0.605898446	0.003419383	0.720515234	0.001734234	0.528775827	0.003146882	0.467095547	0.001994194	0.258473269	0.003461637	0.210080423	0.00370562
65	ctx_lh_G_and_S_cingul-Ant	0.999875031	0.000950549	0.990650814	-0.000698448	0.995246687	0.000175801	0.298095832	0.005511805	0.380958486	0.005393966	0.404767087	-0.003226449	0.409583088	0.004053919	0.832017454	0.003062852	0.369398111	0.003670132	0.997426907	0.002654511	0.61967842	0.003035198	0.715293097	0.002430488	0.499091103	0.002792635	0.49233829	0.002447912	0.236476589	0.004953956	0.928686935	0.001589642	0.519325186	0.003174139	0.230487387	0.004412093	0.678535234	0.002072963	0.560702987	0.004148408	0.525157511	0.00561045	0.225543754	0.004960845	0.133634481	0.007104347	0.110598685	0.007059136
66	ctx_lh_G_and_S_cingul-Mid-Ant	0.999875031	0.002246692	0.990650814	0.001804817	0.995246687	0.001624891	0.321179756	0.004359302	0.391412711	0.004185913	0.373275632	-0.003781	0.514290081	0.003025929	0.916561388	0.00114287	0.366310501	0.003784734	0.997426907	0.002818321	0.61967842	0.002986971	0.715293097	0.002411133	0.39627191	0.003761797	0.294162159	0.005239101	0.204669294	0.00560505	0.928686935	0.001901025	0.515111133	0.003297905	0.334953655	0.003696953	0.605898446	0.003000641	0.752637072	0.002012589	0.578281701	0.003276352	0.467095547	0.002678945	0.268907554	0.004363457	0.270403071	0.004209716
67	ctx_lh_G_and_S_cingul-Mid-Post	0.999875031	-6.91E-05	0.990650814	0.000436542	0.995246687	-0.001280261	0.399684536	0.003497497	0.487905097	0.003048329	0.514490822	-0.002692971	0.514290081	0.003149987	0.834938429	0.002250493	0.366310501	0.003808935	0.997426907	0.00201422	0.778655592	0.001565432	0.67636165	0.003695611	0.388998185	0.004114819	0.326955097	0.004504937	0.175561475	0.006319793	0.930404925	0.001471166	0.519325186	0.003123622	0.232416741	0.004445679	0.640579647	0.002711328	0.777206246	0.001814212	0.547367464	0.003856272	0.490676878	0.002456274	0.48147438	0.002683575	0.340152526	0.003431448
68	ctx_lh_G_and_S_frontomargin	0.999875031	-0.001790342	0.990650814	-0.001586234	0.995246687	0.001071452	0.56496676	0.0015061	0.586488254	0.001550997	0.668589579	0.001207406	0.756049952	0.000953156	0.918132354	0.000516448	0.675108324	0.001189953	0.997426907	0.000974425	0.88406137	0.000618327	0.996586895	-0.000158631	0.564487027	0.001519981	0.736046606	0.000847023	0.508011306	0.002044475	0.928686935	0.001635116	0.753357836	0.001058756	0.638070696	0.001305981	0.790123653	0.000857168	0.864206913	0.000644674	0.530059271	0.002834938	0.561123732	0.001478301	0.414524481	0.002191911	0.217731074	0.003283807
69	ctx_lh_G_and_S_occipital_inf	0.999875031	0.000596246	0.990650814	0.00118615	0.995246687	0.000384132	0.803756442	0.000263311	0.871942186	0.000180572	0.647964161	-0.000442897	0.514290081	0.000739336	0.907437176	0.000358904	0.580501339	0.000509981	0.997426907	0.000426068	0.600395233	0.001131111	0.975688532	-0.00010409	0.617863067	0.000438909	0.32860009	0.001045699	0.541749695	0.000628242	0.928686935	-0.000399119	0.873164794	0.000208746	0.652470694	0.000416114	0.773049135	0.000332663	0.519329288	0.001318506	0.946494186	-0.000119233	0.373568526	0.000757121	0.553125791	0.000544782	0.578361459	0.000471107
70	ctx_lh_G_and_S_paracentral	0.999875031	0.001615042	0.990650814	0.000639607	0.995246687	6.07762478506539e-05	0.298095832	0.002021099	0.380958486	0.001911994	0.334802585	-0.001685559	0.354926069	0.001805205	0.832017454	0.001192354	0.27721601	0.002178306	0.997426907	0.000534424	0.61967842	0.00118885	0.67636165	0.001361784	0.388632217	0.002105197	0.273260111	0.002373105	0.152953518	0.002347273	0.928686935	0.000812293	0.465158833	0.002454974	0.172981698	0.002303269	0.605898446	0.001390331	0.777206246	0.000687232	0.946494186	0.000188571	0.565180624	0.000785378	0.534588365	0.000914271	0.566114683	0.000781601
71	ctx_lh_G_and_S_subcentral	0.999875031	0.001052903	0.990650814	0.000254619	0.995246687	-0.000421057	0.815781686	0.000529735	0.945219003	0.000226821	0.939056548	-0.000181	0.421066773	0.00195921	0.832017454	0.001522459	0.428645232	0.001721461	0.997426907	-0.001437885	0.610357447	0.001694846	0.716496925	0.00120675	0.513750619	0.001342749	0.29656816	0.002484374	0.212912244	0.002750999	0.962939899	-0.00018308	0.609591192	0.00123053	0.296017099	0.002002603	0.605898446	0.001509065	0.798440339	0.000883965	0.64022339	0.001246402	0.276842251	0.002303152	0.339706187	0.001900792	0.270403071	0.002150165
72	ctx_lh_G_and_S_transv_frontopol	0.999875031	0.000694862	0.990650814	0.000932903	0.995246687	-0.000343131	0.576982723	0.001430573	0.644256788	0.001297749	0.358654514	-0.002663855	0.297961281	0.004138261	0.675778216	0.0031791	0.27721601	0.003844031	0.997426907	0.002002027	0.600395233	0.003376434	0.773496243	0.001458205	0.388632217	0.003600558	0.294162159	0.003507765	0.178314698	0.003930506	0.928686935	0.004324345	0.465158833	0.003001546	0.184455321	0.00390721	0.605898446	0.002079738	0.343917455	0.005642599	0.547367464	0.002605937	0.142371622	0.005822701	0.149900406	0.004005942	0.110598685	0.004445797
73	ctx_lh_G_cingul-Post-dorsal	0.999875031	-0.000598183	0.990650814	-0.001500299	0.995246687	0.000605989	0.378107694	0.004537392	0.477093444	0.004030816	0.404767087	-0.00414768	0.356322208	0.005329852	0.675778216	0.004970199	0.27721601	0.006460932	0.997426907	0.003340073	0.737681211	0.002788601	0.67636165	0.007189323	0.388632217	0.006333997	0.23106182	0.008811385	0.283190226	0.005289437	0.930404925	0.001879817	0.465158833	0.006329991	0.211499307	0.00601341	0.605898446	0.004823256	0.689075563	0.002936306	0.525157511	0.005652392	0.182338157	0.006170205	0.272713916	0.004837761	0.110598685	0.007634588
74	ctx_lh_G_cingul-Post-ventral	0.999875031	-0.002355915	0.990650814	-0.001464883	0.995246687	-0.003590325	0.815781686	0.001087383	0.798681716	0.001197965	0.945853214	-0.000347654	0.623887828	0.002305721	0.916561388	0.001312961	0.545225169	0.002528524	0.997426907	-6.55E-05	0.757427018	0.002147923	0.691853547	0.003503821	0.521349406	0.002663171	0.493817298	0.002560559	0.527778449	0.002811034	0.999605745	-2.99E-05	0.652574553	0.002290798	0.440043272	0.003152853	0.605898446	0.003585112	0.890985685	0.000681682	0.999394438	-3.10E-05	0.597064734	0.002015251	0.533922811	0.002640352	0.213486306	0.005165347
75	ctx_lh_G_cuneus	0.999875031	9.91144362091217e-05	0.990650814	0.000627846	0.995246687	0.00065166	0.460184407	0.002167414	0.524357823	0.00207798	0.723898237	-0.001059521	0.354926069	0.00364318	0.832017454	0.002332916	0.27721601	0.003759018	0.997426907	0.001165355	0.600395233	0.003458858	0.67636165	0.00335824	0.388998185	0.003141168	0.347450651	0.003000188	0.236476589	0.003694086	0.946145399	0.000515956	0.502433987	0.002806225	0.211499307	0.003716335	0.605898446	0.002952268	0.695280612	0.001831002	0.731066972	0.001316461	0.428084823	0.002100881	0.414524481	0.002293903	0.282033992	0.002937842
76	ctx_lh_G_front_inf-Opercular	0.999875031	0.002160504	0.990650814	0.001753189	0.995246687	0.000544435	0.411580097	0.002212684	0.487905097	0.002022954	0.668589579	0.001153741	0.649355878	0.001370428	0.960346923	0.00029242	0.44819143	0.00204568	0.997426907	-0.001026148	0.735668532	0.001578198	0.83870883	0.001110835	0.45735896	0.002208994	0.356427337	0.002629692	0.259099059	0.00321296	0.928686935	0.001319418	0.653177776	0.00140854	0.529808214	0.001717269	0.605898446	0.002315516	0.695280612	0.001674598	0.855720023	0.000680427	0.699025548	0.000855206	0.361421355	0.002389351	0.695554494	0.000943696
77	ctx_lh_G_front_inf-Orbital	0.999875031	0.00060681	0.990650814	-0.001261504	0.995246687	0.001916204	0.298095832	0.005757182	0.380958486	0.005555312	0.453720982	-0.003564688	0.514290081	0.00384768	0.876520196	0.002167074	0.344800986	0.005029131	0.997426907	-0.000286995	0.600395233	0.00468194	0.677755342	0.004278592	0.388998185	0.005428881	0.374201084	0.004208939	0.417752051	0.004077412	0.928686935	0.002643799	0.515111133	0.004006175	0.549813507	0.002988368	0.605898446	0.006698233	0.57934875	0.004369933	0.575031183	0.004359028	0.345282919	0.004303607	0.258473269	0.005616989	0.213486306	0.00582089
78	ctx_lh_G_front_inf-Triangul	0.999875031	0.003605275	0.990650814	0.002276356	0.995246687	0.001357718	0.298095832	0.004297226	0.380958486	0.004098367	0.856742366	-0.000632241	0.618836575	0.002040828	0.916561388	0.00112506	0.44819143	0.00293649	0.997426907	-0.001290085	0.7700264	0.001763034	0.706505508	0.002373816	0.45735896	0.003014417	0.365698123	0.0032641	0.321589448	0.003702064	0.928686935	0.001944706	0.515111133	0.003077138	0.483909148	0.002533984	0.641442765	0.002389626	0.741716001	0.001845244	0.528775827	0.004035393	0.606606779	0.001594814	0.149900406	0.005277529	0.218518907	0.004275442
79	ctx_lh_G_front_middle	0.999875031	0.00205558	0.990650814	0.001436492	0.995246687	0.000712261	0.331630923	0.002722503	0.395448119	0.002627988	0.793185046	0.000648121	0.501826876	0.002202822	0.850540924	0.001308749	0.27721601	0.003414396	0.997426907	-0.000383303	0.600395233	0.002390326	0.67636165	0.002687178	0.388632217	0.003394347	0.329712731	0.002838056	0.339391273	0.002408326	0.930404925	0.000932051	0.465158833	0.003465824	0.440043272	0.00195288	0.605898446	0.003410283	0.560702987	0.002858804	0.581796216	0.001841601	0.347404942	0.002303049	0.258473269	0.003015467	0.449238519	0.001765343
80	ctx_lh_G_front_sup	0.999875031	0.000770126	0.990650814	0.000768877	0.995246687	-0.000124741	0.369837913	0.001966491	0.449868371	0.001852895	0.373275632	-0.001880278	0.354926069	0.002275211	0.832017454	0.001401681	0.27721601	0.002575342	0.997426907	0.002523837	0.663572814	0.001392615	0.691853547	0.001634347	0.388632217	0.002439174	0.29656816	0.002487353	0.122831315	0.003999445	0.928686935	0.001363091	0.502433987	0.001906714	0.172981698	0.003184751	0.605898446	0.001918439	0.560702987	0.00220699	0.575031183	0.001749522	0.276842251	0.002256163	0.243997278	0.002499008	0.270403071	0.002171625
81	ctx_lh_G_insular_short	0.999875031	0.001458369	0.990650814	0.001403575	0.995246687	0.000656161	0.48290011	0.00260325	0.589360757	0.002188396	0.59437203	-0.002122579	0.633111424	-0.002154586	0.832017454	-0.003278082	0.726912673	-0.001271201	0.997426907	-0.003048779	0.904525687	-0.000773635	0.996586895	-7.18E-05	0.928499418	-0.000262486	0.410586465	-0.003177948	0.788596172	-0.001304716	0.942309727	0.000740481	0.88005486	-0.000844168	0.652470694	-0.001821263	0.898518483	0.00063649	0.854180108	-0.000724352	0.685370785	0.001558046	0.968977767	8.38024210445583e-05	0.60676492	0.001575383	0.439103888	0.002023164
82	ctx_lh_G_oc-temp_lat-fusifor	0.999875031	-0.003029766	0.990650814	0.000413042	0.995246687	0.000512929	0.95298223	-0.000234519	0.946446558	-0.000393832	0.278444439	-0.005832943	0.821396277	0.001106715	0.997228197	1.53508662750193e-05	0.794614918	0.001028215	0.997426907	0.00739447	0.974145008	0.000323188	0.956834689	-0.00072293	0.5909202	0.002287648	0.523530781	0.002531852	0.122831315	0.007912311	0.942309727	0.000980356	0.816933186	-0.001318853	0.555508436	0.002696081	0.658959473	0.002531872	0.803205977	0.001785291	0.950839024	0.000526086	0.39584371	0.003461059	0.501516391	0.002893986	0.633911272	0.00193909
83	ctx_lh_G_oc-temp_med-Lingual	0.999875031	-0.002079379	0.990650814	0.000733425	0.995246687	0.002091331	0.679708408	0.00109364	0.755201806	0.000974451	0.671228437	-0.001101024	0.917791108	-0.000262235	0.916561388	-0.000677231	0.747962629	-0.000743355	0.811231371	0.005559332	0.927693597	-0.000382735	0.794642783	-0.001270455	0.920595632	0.000215126	0.854213807	-0.000421199	0.593668109	0.001536407	0.942309727	-0.000601432	0.621309123	-0.001525422	0.947089451	0.000153124	0.790123653	0.000793402	0.847231738	0.000722311	0.695987489	0.001346571	0.538620662	0.001476331	0.765429491	0.000835888	0.535972752	0.001492941
84	ctx_lh_G_oc-temp_med-Parahip	0.999875031	-0.001911831	0.990650814	-0.001939666	0.995246687	-0.000146355	0.815781686	0.000881853	0.798681716	0.001009638	0.373275632	-0.003019363	0.917791108	0.000347379	0.958102869	-0.000422845	0.690483981	0.00123535	0.997426907	-0.001501463	0.663572814	0.002219999	0.790419942	0.001656403	0.590906322	0.001683029	0.934958519	0.000210203	0.713942956	0.001241396	0.928686935	0.002699682	0.88005486	0.000641199	0.727390204	-0.000972858	0.658959473	0.001793626	0.669463677	0.002166818	0.676731899	0.001764339	0.490676878	0.001976976	0.700485985	-0.001316193	0.953560816	0.000191743
85	ctx_lh_G_occipital_middle	0.999875031	0.002144337	0.990650814	0.001505879	0.995246687	0.001100664	0.677230558	0.001019588	0.788243197	0.000799464	0.714732113	0.0008731	0.989721596	-4.19E-05	0.97018265	0.000178112	0.670360216	0.001067947	0.997426907	-0.001204296	0.964675975	0.000278121	0.887106317	0.000829786	0.515210847	0.001563854	0.363792813	0.002187187	0.845078175	0.000542608	0.928686935	0.001318256	0.605819118	0.001513658	0.685789821	-0.00084537	0.704132545	0.001122334	0.689075563	0.001606192	0.575031183	0.002159445	0.571998564	0.001278089	0.404904606	0.001991079	0.393036319	0.001912934
86	ctx_lh_G_occipital_sup	0.999875031	0.001480017	0.990650814	0.001924879	0.995246687	0.000564827	0.92526024	-0.000353978	0.945219003	-0.000349847	0.3730094	0.003138993	0.917791108	0.00035407	0.960346923	0.000359784	0.576696975	0.001791713	0.997426907	-0.00053444	0.800395288	0.00100284	0.691853547	0.0025419	0.564487027	0.001795451	0.450292089	0.002325315	0.67132129	0.00135935	0.942309727	0.000636302	0.519325186	0.002504708	0.877626164	-0.000473385	0.929780796	0.000362492	0.873719611	0.000639049	0.619904167	0.00204362	0.538620662	0.001860058	0.744101268	0.001126361	0.419123602	0.002410032
87	ctx_lh_G_orbital	0.999875031	0.000338717	0.990650814	-0.000307077	0.995246687	0.000447091	0.604036335	0.000795684	0.719549714	0.000638638	0.278444439	-0.002196615	0.810315982	0.000452613	0.997228197	3.94334667595774e-05	0.829048112	0.000320449	0.997426907	-0.00078249	0.757427018	0.000873762	0.89431795	0.000466901	0.906870759	0.000198077	0.886121744	-0.000201507	0.891814099	0.000243086	0.957431971	0.000255072	0.873164794	0.000359048	0.894271444	0.000177848	0.888494908	0.000282314	0.897813624	-0.000194522	0.952199017	0.000144135	0.604042819	0.000597	0.639680238	0.000644393	0.439103888	0.000931899
88	ctx_lh_G_pariet_inf-Angular	0.999875031	0.000326011	0.990650814	0.000418671	0.995246687	-0.001427324	0.609693548	0.001415691	0.777228403	0.001000007	0.66701144	-0.001302004	0.433510404	0.002726711	0.644312028	0.003780743	0.344800986	0.002990465	0.997426907	-0.002670347	0.688557112	0.001899865	0.67636165	0.002775435	0.388998185	0.003259178	0.294162159	0.003991033	0.487333266	0.002027219	0.928686935	0.003682688	0.50487764	0.00259111	0.775905248	0.00070333	0.773049135	0.001047575	0.560702987	0.003222189	0.525157511	0.004100979	0.296296776	0.002928636	0.310463837	0.002862514	0.177815695	0.003801049
89	ctx_lh_G_pariet_inf-Supramar	0.999875031	0.000398731	0.990650814	8.80663922239799e-05	0.995246687	-0.001189535	0.828363995	0.000540392	0.946446558	0.000198113	0.780284881	-0.000629966	0.523124864	0.001719308	0.675778216	0.002564136	0.440659772	0.001888849	0.997426907	-0.000652381	0.7700264	0.001005619	0.67636165	0.002071776	0.487417144	0.001752688	0.410586465	0.001829529	0.723835087	0.000814415	0.928686935	0.001125108	0.465158833	0.00234865	0.755463289	0.000612489	0.704132545	0.001040922	0.661441837	0.001573301	0.578281701	0.001803607	0.296296776	0.002294433	0.286690485	0.00236935	0.162209351	0.003102373
90	ctx_lh_G_parietal_sup	0.999875031	-0.000623728	0.990650814	-0.000362633	0.995246687	-0.000438714	0.932210798	0.000155159	0.975817542	-4.84E-05	0.278444439	-0.002442997	0.649355878	0.000882289	0.832017454	0.001472316	0.583664844	0.000952969	0.997426907	0.000771182	0.920930743	0.00028295	0.715293097	0.001092752	0.515210847	0.001154391	0.523530781	0.001008265	0.58466529	0.001088027	0.963191099	0.000148257	0.653177776	0.000944285	0.831460483	0.00033962	0.605898446	0.001381995	0.890078343	0.000325207	0.81744671	0.000563105	0.626358123	0.000736117	0.932543244	0.000243861	0.502292457	0.001108589
91	ctx_lh_G_postcentral	0.999875031	-5.52E-05	0.990650814	0.000164983	0.995246687	-0.001097884	0.881246555	0.000206541	0.945219003	0.000114871	0.453720982	-0.000821259	0.501826876	0.000923752	0.675778216	0.001264858	0.27721601	0.001428815	0.997426907	2.94172835171433e-05	0.778655592	0.000413931	0.67636165	0.001416114	0.388632217	0.001738237	0.294162159	0.001455268	0.640108359	0.000539301	0.928686935	0.001534186	0.361002777	0.001980081	0.609409159	0.000553	0.605898446	0.000917972	0.560702987	0.001254971	0.528775827	0.001218837	0.197719188	0.001472511	0.461676077	0.000791834	0.270403071	0.001166157
92	ctx_lh_G_precentral	0.999875031	0.000213683	0.990650814	0.000289217	0.995246687	-0.000540757	0.369837913	0.001149923	0.461277401	0.001057506	0.374674961	-0.001095449	0.325171831	0.001820029	0.512991644	0.001721109	0.222681899	0.002389118	0.997426907	-0.000966442	0.600395233	0.001378528	0.67636165	0.002014275	0.23476897	0.002495392	0.273260111	0.001869098	0.122831315	0.00212744	0.928686935	0.001411359	0.153180547	0.002721058	0.211499307	0.001534439	0.605898446	0.001766368	0.343917455	0.002403948	0.525157511	0.002138129	0.142371622	0.00250186	0.134198602	0.002067021	0.129429837	0.00189011
93	ctx_lh_G_precuneus	0.999875031	0.002136653	0.990650814	0.00130989	0.995246687	0.000473104	0.298095832	0.00413155	0.380958486	0.003905026	0.380879871	-0.002610384	0.412160708	0.00296121	0.675778216	0.003150613	0.27721601	0.003770277	0.997426907	0.000422938	0.7700264	0.001398228	0.67636165	0.003742019	0.388632217	0.003578216	0.347450651	0.003085636	0.411798757	0.002574492	0.928686935	0.001577545	0.469995585	0.003008848	0.270816587	0.003084029	0.605898446	0.003173901	0.873379703	0.000604917	0.751449204	0.001160113	0.428300332	0.002106691	0.34930397	0.002672784	0.29848231	0.002757781
94	ctx_lh_G_rectus	0.999875031	-0.000386233	0.990650814	-0.001409965	0.995246687	-0.000994567	0.411580097	0.001687484	0.460191613	0.001833246	0.373275632	-0.001887756	0.874174043	-0.000391366	0.832017454	-0.001498943	0.73124104	0.000638837	0.997426907	-0.000661386	0.799748353	0.000663861	0.691853547	0.00160365	0.5909202	0.001072258	0.881737983	0.000278045	0.88656736	0.000376199	0.942309727	-0.00038929	0.803541089	0.00064109	0.975254628	5.87602774912085e-05	0.605898446	0.001806744	0.73253008	0.001152542	0.857324848	0.000512368	0.753457482	-0.000536349	0.639680238	0.001014058	0.436580367	0.001482706
95	ctx_lh_G_subcallosal	0.999875031	0.005977678	0.990650814	0.005609924	0.995246687	-0.001623316	0.867990436	-0.001531273	0.871796428	-0.001550414	0.278444439	-0.01009949	0.707205049	0.003023891	0.982506929	0.000418388	0.554557395	0.004324373	0.997426907	-0.00865157	0.735668532	0.004373425	0.996586895	0.00022937	0.536602276	0.00441229	0.312908017	0.008552925	0.802822745	-0.002017379	0.928686935	0.004310322	0.727459994	0.003172126	0.589740938	0.003865583	0.959914109	-0.00025784	0.720515234	0.004124876	0.988489025	0.00039262	0.293335053	0.007451341	0.431528141	0.005451771	0.154010448	0.010154045
96	ctx_lh_G_temp_sup-G_T_transv	0.999875031	0.002644627	0.990650814	0.002649649	0.995246687	-0.000130319	0.667114847	0.001476064	0.788967638	0.00109612	0.278444439	-0.00451771	0.843967814	0.000734158	0.997228197	-2.73E-05	0.44819143	0.002565643	0.997426907	0.000376327	0.922746109	-0.000520539	0.67636165	0.004163575	0.388998185	0.003706084	0.478685978	0.002168638	0.426602404	0.00292446	0.981386122	0.000169284	0.465158833	0.003420032	0.408638472	0.002766889	0.605898446	0.002862751	0.653679361	0.002333192	0.547367464	0.00319045	0.386499115	0.002654004	0.32167191	0.003191505	0.173631804	0.004392941
97	ctx_lh_G_temp_sup-Lateral	0.999875031	0.00110404	0.990650814	0.001011625	0.995246687	-0.000745457	0.369837913	0.001352888	0.432179774	0.001374948	0.952693536	6.92193695419595e-05	0.433510404	0.001365326	0.845738631	0.000778759	0.27721601	0.001886325	0.997426907	-0.000551966	0.610357447	0.001251372	0.67636165	0.001514583	0.388632217	0.001854786	0.294162159	0.001876913	0.202985371	0.001910314	0.928686935	0.001572198	0.465158833	0.001605489	0.225318927	0.001659657	0.641442765	0.000914034	0.4677339	0.002148807	0.525157511	0.002119941	0.171833241	0.002103916	0.133634481	0.002468204	0.110598685	0.002592642
98	ctx_lh_G_temp_sup-Plan_polar	0.999875031	-0.000880424	0.990650814	-0.000239434	0.995246687	0.00224726	0.737415418	0.002083818	0.788967638	0.001890476	0.789272072	-0.001549508	0.649355878	0.002945733	0.916561388	0.001311194	0.688790672	0.002411694	0.997426907	0.004003806	0.7700264	0.002607768	0.996586895	-0.000216131	0.747907541	0.001807831	0.618251106	0.002589136	0.593668109	0.003503521	0.928686935	-0.002364783	0.673180394	0.00289442	0.412775418	0.004651973	0.704132545	0.002818165	0.981704848	-0.000190176	0.856893475	0.001364108	0.347404942	0.004838859	0.734643166	0.002029402	0.387799157	0.00434504
99	ctx_lh_G_temp_sup-Plan_tempo	0.999875031	0.002096656	0.990650814	0.001409965	0.995246687	0.000580873	0.883597167	-0.000693213	0.798681716	-0.001156559	0.660348414	-0.0017569	0.566274294	0.002498938	0.832017454	0.002603481	0.44819143	0.003005048	0.997426907	-0.00036711	0.778655592	0.001464364	0.67636165	0.004362881	0.489072198	0.002950223	0.356427337	0.003714244	0.58466529	0.002283654	0.999605745	1.22237915886374e-06	0.50487764	0.003546232	0.555508436	0.00235337	0.704132545	0.001901084	0.890985685	0.000668961	0.706194171	0.00192554	0.343931934	0.003491516	0.642878602	0.00182769	0.578758267	0.0019395
100	ctx_lh_G_temporal_inf	0.999875031	0.000537499	0.990650814	0.00026913	0.995246687	-0.000603967	0.599383303	-0.000546808	0.586488254	-0.000612753	0.334802585	-0.001134567	0.597002074	-0.000654949	0.916561388	-0.000247845	0.771910086	-0.000280057	0.997426907	-0.000324051	0.757427018	-0.000560238	0.996586895	5.26185671801684e-06	0.912756945	0.000122765	0.527110943	-0.000604153	0.994923246	1.3497253919864e-05	0.981386122	3.60703512239236e-05	0.975001894	-4.30E-05	0.428620201	-0.000836489	0.750588139	0.000425577	0.890985685	0.00017886	0.988489025	4.39005643213133e-05	0.358876018	0.000940741	0.932543244	9.39075399435258e-05	0.869742379	0.000172368
101	ctx_lh_G_temporal_middle	0.999875031	0.001199616	0.990650814	0.000385132	0.995246687	-0.000682462	0.932210798	-0.000128166	0.946446558	-0.000157613	0.532076083	-0.001031988	0.917791108	0.000186636	0.916561388	0.000365403	0.620580502	0.000855175	0.997426907	-0.002023486	0.781468985	0.000606643	0.895897621	0.000463603	0.500830396	0.001201999	0.379451718	0.001471231	0.532348712	-0.001027631	0.928686935	0.001404258	0.465158833	0.001776581	0.673498181	-0.00069539	0.790123653	0.000517226	0.837697759	0.000519986	0.578281701	0.001292522	0.387960284	0.001350717	0.82237526	0.000419972	0.455452672	0.00114095
102	ctx_lh_Lat_Fis-ant-Horizont	0.999875031	0.00422599	0.990650814	0.00305815	0.995246687	0.003726743	0.932210798	0.000413257	0.951588549	0.000340581	0.374674961	-0.004801728	0.737566852	-0.001939364	0.832017454	-0.003658816	0.832494554	-0.000971765	0.997426907	0.005030084	0.600395233	-0.004830452	0.956834689	-0.00100228	0.906870759	-0.000665445	0.81201527	0.001084624	0.947918456	0.000390211	0.962939899	0.000648115	0.844487488	0.001386126	0.504657625	0.003611465	0.773049135	-0.001895259	0.614509666	-0.004300773	0.988489025	0.000298626	0.824450461	-0.00098963	0.932543244	0.000516555	0.657553775	0.00219698
103	ctx_lh_Lat_Fis-ant-Vertical	0.999875031	0.004634157	0.990650814	0.005016223	0.995246687	0.005158689	0.932210798	0.000484441	0.951588549	0.000325464	0.39691314	-0.004978159	0.544778257	0.004068886	0.940719939	0.000876154	0.44819143	0.00442341	0.997426907	0.002341177	0.7700264	0.002790311	0.996586895	0.000212145	0.503504733	0.004023416	0.450292089	0.004073764	0.339081303	0.006036008	0.928686935	0.002702833	0.509062082	0.005018186	0.211499307	0.006919818	0.605898446	0.004474198	0.803205977	0.002389763	0.600348225	0.003963037	0.683724803	0.002063895	0.60676492	0.003250856	0.536318606	0.003427013
104	ctx_lh_Lat_Fis-post	0.999875031	0.000520545	0.990650814	-0.00039601	0.995246687	-0.001433822	0.506987402	0.002091981	0.608873264	0.001779435	0.647964161	-0.001607053	0.354926069	0.00393722	0.828260304	0.003049731	0.27721601	0.004136323	0.997426907	0.003418314	0.735668532	0.002014704	0.67636165	0.003585934	0.388632217	0.003951498	0.455470467	0.002322918	0.122831315	0.006217126	0.928686935	0.002781987	0.465158833	0.003920178	0.125790583	0.005726872	0.605898446	0.003489346	0.780252679	0.001538471	0.807795722	0.001109376	0.343931934	0.003075481	0.141204871	0.005268243	0.217731074	0.004045395
105	ctx_lh_Pole_occipital	0.999875031	9.96623052090704e-06	0.990650814	1.44237366770642e-05	0.995246687	-1.69E-05	0.932210798	-3.46E-06	0.951588549	-3.11E-06	0.588929189	-2.51E-05	0.406799445	4.86946291803392e-05	0.834938429	2.70425143980951e-05	0.702034026	1.59142493735272e-05	0.997426907	-1.28E-05	0.600395233	5.31165088627783e-05	0.975688532	-4.62E-06	0.919867802	3.98717051753041e-06	0.773220051	1.13152948175629e-05	0.296352593	5.3140344809701e-05	0.988806431	1.08920220680122e-06	0.88005486	-8.60E-06	0.331060437	4.3420513863801e-05	0.777308622	1.57607107458576e-05	0.822848078	1.64127345845214e-05	0.999394438	-2.40E-08	0.617648628	2.03521506945917e-05	0.416069719	3.76193694040014e-05	0.268010287	5.15531953316841e-05
106	ctx_lh_Pole_temporal	0.999875031	-8.25E-05	0.990650814	-7.81E-05	0.995246687	-1.45E-05	0.877938968	0.000183677	0.871942186	0.000185816	0.754541269	-0.000298196	0.514290081	0.000780409	0.832017454	0.000666993	0.44819143	0.000766906	0.997426907	0.000573208	0.600395233	0.00103463	0.706505508	0.000621834	0.499091103	0.000689793	0.373465056	0.000851578	0.651641675	0.000454456	0.930404925	0.000352926	0.673180394	0.000476034	0.685789821	0.000337905	0.605898446	0.000765897	0.653679361	0.000703464	0.581796216	0.000670722	0.264666348	0.00109533	0.738225903	0.000342395	0.439103888	0.000651625
107	ctx_lh_S_calcarine	0.999875031	0.002461955	0.990650814	0.001310134	0.995246687	-0.000513344	0.460184407	0.002476171	0.487905097	0.00253461	0.856242334	0.000652851	0.354926069	0.003774638	0.832017454	0.00228514	0.344800986	0.003416562	0.997426907	0.000267602	0.600395233	0.003762294	0.956834689	0.000539993	0.493161734	0.002423074	0.32860009	0.00364903	0.670239439	0.001460417	0.928686935	0.003371698	0.515111133	0.002724556	0.225318927	0.003785282	0.850295124	0.0007883	0.653679361	0.00239403	0.64022339	0.00196068	0.261776937	0.003879409	0.431528141	0.002466101	0.218518907	0.003860416
108	ctx_lh_S_central	0.999875031	-0.00090071	0.990650814	-0.000926614	0.995246687	-0.00151267	0.321179756	0.003711776	0.432179774	0.003343039	0.278444439	-0.004523008	0.354926069	0.004689247	0.675778216	0.003469296	0.335155631	0.003649712	0.997426907	0.001313412	0.600395233	0.003390366	0.794642783	0.001637568	0.463246682	0.002746251	0.405144375	0.002782755	0.122831315	0.006409618	0.942309727	0.000928255	0.502433987	0.003151563	0.172981698	0.005313491	0.658959473	0.001878196	0.560702987	0.00321555	0.528775827	0.003549836	0.171833241	0.005283851	0.133634481	0.005902035	0.213486306	0.004118185
109	ctx_lh_S_cingul-Marginalis	0.999875031	0.000475852	0.990650814	-0.001247127	0.995246687	0.000420804	0.298095832	0.004551009	0.380958486	0.004213518	0.780284881	-0.001067976	0.163129281	0.007204478	0.391475538	0.007179214	0.27721601	0.0066408	0.997426907	-0.000395199	0.600395233	0.004501087	0.67636165	0.003751606	0.388632217	0.005408432	0.237871735	0.00646702	0.122831315	0.00722673	0.928686935	0.001514473	0.465158833	0.005926758	0.11424334	0.007169724	0.605898446	0.003749881	0.837697759	0.001221303	0.687714979	0.002025904	0.264666348	0.004446424	0.32167191	0.003680925	0.311540103	0.003491421
110	ctx_lh_S_circular_insula_ant	0.999875031	0.000708306	0.990650814	0.00145491	0.995246687	0.003138444	0.91425079	0.000726849	0.95508968	0.000240409	0.294429306	-0.006330494	0.940483189	-0.000423267	0.876520196	-0.002410109	0.910982674	0.000474535	0.997426907	-0.001535813	0.974145008	-0.000269	0.956834689	0.001011705	0.881256602	0.000863666	0.881737983	-0.000729895	0.676590358	0.002406324	0.942309727	-0.001423868	0.88005486	0.001094121	0.684967375	0.001950806	0.908199819	0.000734005	0.890985685	-0.000909915	0.958279915	0.000519664	0.994192089	-2.50E-05	0.414524481	0.004205389	0.296691773	0.005026212
111	ctx_lh_S_circular_insula_inf	0.999875031	-0.001574269	0.990650814	-0.001027799	0.995246687	0.000300949	0.90605017	0.000611293	0.902147181	0.000670078	0.684770492	-0.001642976	0.917791108	0.000444439	0.916561388	-0.000842165	0.531327554	0.00255228	0.997426907	0.000830558	0.974145008	0.00035146	0.706505508	0.002687805	0.451195601	0.003454718	0.696503098	0.001462993	0.243941116	0.005091197	0.962939899	0.000460772	0.465158833	0.004309438	0.600874781	0.002066365	0.605898446	0.004046615	0.854180108	0.000990461	0.731066972	0.001658456	0.736633962	0.001046004	0.496223201	0.002514643	0.630501653	0.001699176
112	ctx_lh_S_circular_insula_sup	0.999875031	0.002742756	0.990650814	0.002292275	0.995246687	-0.000385337	0.463035201	0.00284157	0.524357823	0.002782126	0.278444439	-0.005453036	0.566274294	0.002590062	0.963307731	0.000344446	0.482493416	0.002848483	0.997426907	-0.003700025	0.61967842	0.003039059	0.794642783	0.001923446	0.513750619	0.002662983	0.494841666	0.002417204	0.340214799	0.004085689	0.981386122	0.0002092	0.502781033	0.003658467	0.366764427	0.003563469	0.641442765	0.002483031	0.651738098	0.003063267	0.578281701	0.003017492	0.296296776	0.004023509	0.141204871	0.006095659	0.166723486	0.005342524
113	ctx_lh_S_collat_transv_ant	0.999875031	0.001368335	0.990650814	-0.00231338	0.995246687	0.00248149	0.46982055	0.002290964	0.537692782	0.002225907	0.465187019	-0.002492391	0.83851555	0.0007737	0.916561388	0.001073004	0.696978013	0.001225477	0.997426907	-0.00465979	0.7700264	0.001500888	0.996586895	0.000134903	0.854035321	-0.000635045	0.59445323	0.001568996	0.701340837	-0.001416085	0.942309727	-0.000915315	0.575381629	0.002287289	0.883330896	-0.000458711	0.942986234	-0.000236954	0.811042857	-0.001329637	0.608782724	-0.002213266	0.683724803	0.001169949	0.956474314	-0.000147814	0.838349617	0.000689238
114	ctx_lh_S_collat_transv_post	0.999875031	-0.003117622	0.990650814	-0.003217741	0.995246687	0.002037616	0.680736241	-0.001873344	0.645577016	-0.002199706	0.952693536	-0.000209368	0.667488724	-0.002158716	0.834938429	-0.00303128	0.583664844	-0.002469395	0.997426907	-0.001899307	0.974145008	-0.000349258	0.705218941	-0.003235905	0.679424413	-0.00173265	0.416399092	-0.003553386	0.282234307	0.004946579	0.928686935	-0.002016509	0.596474765	-0.00297467	0.684967375	-0.001700174	0.942631788	0.000435701	0.864206913	0.001080697	0.642711388	-0.002889658	0.590686371	0.002404421	0.932543244	0.00040313	0.812413511	-0.001103642
115	ctx_lh_S_front_inf	0.999875031	0.000229141	0.993099082	-6.85E-05	0.995246687	0.000217636	0.46982055	0.003248213	0.557163844	0.002907828	0.952693536	0.000219388	0.917791108	-0.00046648	0.960346923	-0.000513772	0.688790672	0.001845354	0.997426907	0.001258119	0.7700264	-0.002126194	0.972652463	0.0005664	0.536602276	0.002789306	0.768225201	0.00119564	0.914918048	0.000487492	0.928686935	0.002321644	0.609591192	0.002829792	0.766563915	0.001162829	0.641442765	0.002833341	0.827146564	0.001504402	0.695987489	0.002338732	0.797901441	0.000947609	0.783324202	0.001291884	0.690523678	0.001637328
116	ctx_lh_S_front_middle	0.999875031	0.002195628	0.990650814	0.003129591	0.995246687	-0.003485867	0.460184407	0.004965153	0.477093444	0.005489456	0.658436942	-0.003277509	0.821130207	0.001761923	0.916561388	0.001639104	0.576696975	0.003783101	0.997426907	-0.003012408	0.991387578	4.86602585227354e-05	0.956834689	0.001228344	0.500830396	0.004795821	0.516971463	0.003993925	0.212912244	0.009157423	0.928686935	0.004348205	0.733362382	0.002877491	0.673498181	0.002730379	0.612624461	0.005023554	0.913910774	-0.000853166	0.951970258	0.000783833	0.719322901	0.002025901	0.461676077	0.004878721	0.760138391	0.00192108
117	ctx_lh_S_front_sup	0.999875031	0.000774204	0.990650814	0.002137809	0.995246687	-0.003574255	0.815781686	-0.00110213	0.798681716	-0.001235239	0.614502947	-0.00218318	0.649355878	0.002185477	0.916561388	0.000932536	0.696978013	0.001532236	0.997426907	-0.001474933	0.61967842	0.003364228	0.89431795	-0.001310674	0.779318228	0.001189792	0.465241461	0.002832699	0.556529593	0.0027699	0.942309727	0.001349019	0.763919566	0.001588009	0.757158026	0.001132274	0.942986234	0.000386808	0.599247755	0.003543785	0.946494186	0.000526652	0.386499115	0.00335805	0.611753468	0.002199119	0.869742379	0.000639326
118	ctx_lh_S_interm_prim-Jensen	0.999875031	-0.00252658	0.990650814	-0.00149138	0.995246687	0.001448679	0.298095832	-0.011233684	0.380958486	-0.011255253	0.542021044	0.005832192	0.501826876	-0.008048419	0.675778216	-0.009814265	0.440659772	-0.007916557	0.997426907	-0.006622592	0.776075838	-0.003953411	0.677755342	-0.008260959	0.521349406	-0.006157174	0.79228175	-0.002184266	0.428095617	0.007581205	0.928686935	-0.005133548	0.616522017	-0.00574141	0.513407592	-0.006433776	0.658959473	-0.005548648	0.873379703	-0.001993089	0.731066972	-0.004271007	0.490676878	-0.006099432	0.461395775	-0.007016042	0.984712227	-0.000139781
119	ctx_lh_S_intrapariet_and_P_trans	0.999875031	-0.000620541	0.990650814	-0.000934922	0.995246687	0.000276332	0.298095832	0.00599444	0.380958486	0.005282797	0.334802585	-0.004502887	0.354926069	0.00452984	0.675778216	0.00456081	0.352275956	0.003854048	0.997426907	-0.000253431	0.600395233	0.003477818	0.67636165	0.004494728	0.461126811	0.003131141	0.357814315	0.003585848	0.339391273	0.003665768	0.928686935	0.001862678	0.609591192	0.002302971	0.408638472	0.003138102	0.704132545	0.001881996	0.590508375	0.003255002	0.525157511	0.005869344	0.276842251	0.004174793	0.182999971	0.005131689	0.134832897	0.005643497
120	ctx_lh_S_oc-temp_lat	0.999875031	0.002819738	0.990650814	0.002708958	0.995246687	-0.00013363	0.401392087	-0.003743226	0.487905097	-0.003374873	0.25368689	-0.007690878	0.989721596	6.24040813857718e-05	0.997228197	6.18644309698105e-05	0.973666811	0.00010433	0.997426907	-0.00120645	0.7700264	-0.001997152	0.984062703	-0.000406571	0.919867802	0.000402381	0.706389926	0.001555221	0.259099059	0.005021642	0.962939899	0.000424722	0.975001894	9.85901889921422e-05	0.673498181	0.001835229	0.957980186	-0.000218527	0.837697759	-0.001418048	0.600348225	-0.002999508	0.610794391	0.0019741	0.884582025	-0.000823249	0.59071326	-0.002220433
121	ctx_lh_S_oc-temp_med_and_Lingual	0.999875031	-0.003217788	0.990650814	0.000675677	0.995246687	0.001719785	0.54185006	0.00197133	0.600233577	0.001868637	0.816678343	-0.000774946	0.893563336	0.000521931	0.916561388	-0.000913411	0.630963191	0.001641763	0.997426907	0.003693675	0.778655592	0.001219487	0.945854441	0.000707087	0.388998185	0.003547672	0.731427664	0.001059012	0.640108359	0.001791217	0.928686935	0.001824112	0.794031604	0.001085604	0.730364244	0.000996155	0.605898446	0.003896777	0.720515234	0.001919833	0.92400312	0.000583351	0.345282919	0.003036018	0.932543244	0.000236917	0.869742379	0.000516915
122	ctx_lh_S_oc_middle_and_Lunatus	0.999875031	0.00332077	0.990650814	0.001781395	0.995246687	0.003890218	0.99764055	1.02265270832361e-05	0.951588549	-0.000299896	0.754541269	0.001707668	0.501826876	0.004776789	0.832017454	0.003991747	0.297843326	0.00653011	0.997426907	-0.004576278	0.600395233	0.00571269	0.715293097	0.003494915	0.455955732	0.004792013	0.29656816	0.007013262	0.339081303	0.005569382	0.928686935	0.00305004	0.465158833	0.007441871	0.652470694	0.002529712	0.641442765	0.003497592	0.919208965	0.000630149	0.586303894	0.003815745	0.556814067	0.003006772	0.258473269	0.00625025	0.296691773	0.005226066
123	ctx_lh_S_oc_sup_and_transversal	0.999875031	0.001934906	0.990650814	0.003298594	0.995246687	0.001344049	0.458218579	0.003807538	0.468759119	0.004223777	0.465187019	0.003729859	0.566274294	0.003324206	0.850540924	0.002633994	0.360886665	0.00501939	0.997426907	-0.005836995	0.61967842	0.004196237	0.691853547	0.004124667	0.388998185	0.005137396	0.326425868	0.00586377	0.458765057	0.004084947	0.928686935	0.004808496	0.605388796	0.003265825	0.877626164	0.000747717	0.658959473	0.002889129	0.560702987	0.00495191	0.731066972	0.002365528	0.490676878	0.003199852	0.690422401	0.002193115	0.292123237	0.005030628
124	ctx_lh_S_occipital_ant	0.999875031	0.001608187	0.990650814	0.0013031	0.995246687	0.003207693	0.378107694	0.004422034	0.477093444	0.004044607	0.780284881	-0.001437283	0.501826876	0.004335323	0.675778216	0.005974066	0.346603471	0.005248	0.997426907	-0.006564068	0.904525687	0.000950892	0.677755342	0.004421422	0.434810173	0.004605538	0.347450651	0.005238836	0.146620284	0.008225197	0.928686935	0.003378992	0.465158833	0.005215525	0.456777592	0.003734858	0.614825082	0.003670595	0.741716001	0.002575169	0.525157511	0.008703162	0.171833241	0.007872761	0.141204871	0.008053788	0.110598685	0.008432127
125	ctx_lh_S_orbital-H_Shaped	0.999875031	-0.000115703	0.990650814	-0.000799059	0.995246687	0.000202677	0.679708408	-0.000931745	0.660313666	-0.001050075	0.518619586	-0.001449506	0.99174469	-1.51E-05	0.916561388	-0.000560258	0.898473766	-0.000241615	0.997426907	0.002979843	0.735668532	0.0013499	0.89431795	-0.000686183	0.702622395	-0.000789741	0.915742231	0.000222725	0.914918048	-0.000264041	0.942309727	-0.000455147	0.77186351	-0.000793435	0.700982693	-0.000759703	0.790123653	-0.000704315	0.995180366	2.69036540112562e-05	0.999394438	1.70383254748313e-05	0.407800003	0.00170707	0.973459136	-5.69E-05	0.679905846	0.000848894
126	ctx_lh_S_orbital_lateral	0.999875031	0.002945533	0.990650814	0.000927016	0.995246687	-0.005199858	0.298095832	-0.008362522	0.380958486	-0.008263629	0.776578376	0.002034017	0.523124864	-0.005249492	0.832017454	-0.005440582	0.954146628	-0.000361852	0.997426907	0.001657876	0.778655592	-0.0027708	0.975688532	0.000738389	0.793577416	0.001781017	0.998109068	-1.06E-05	0.898793438	0.000903658	0.928686935	0.008279125	0.975001894	-0.000252308	0.456777592	-0.005132248	0.905161269	0.0010115	0.99677348	1.89871005358776e-05	0.988489025	-0.000464584	0.597064734	-0.003219076	0.305199209	-0.006939367	0.984475273	-0.000142033
127	ctx_lh_S_orbital_med-olfact	0.999875031	0.001689133	0.990650814	-0.000515376	0.995246687	-0.001635923	0.516045592	0.001996739	0.608873264	0.001730276	0.684770492	-0.001317325	0.354926069	0.003909543	0.832017454	0.002311376	0.417547057	0.002819197	0.997426907	-0.004933776	0.600395233	0.005355221	0.866367265	0.001234727	0.693747472	0.001173333	0.410586465	0.002555913	0.339391273	0.003256975	0.962939899	-0.000322987	0.825557985	0.000922616	0.399629938	0.00273406	0.704132545	0.001487693	0.560702987	0.003256282	0.898081393	0.000611242	0.276842251	0.003392162	0.490645179	0.002057668	0.311540103	0.002822707
128	ctx_lh_S_parieto_occipital	0.999875031	3.98957271582317e-06	0.990650814	0.000327338	0.995246687	0.000263578	0.298095832	0.004793958	0.380958486	0.004493932	0.952693536	0.000242437	0.163129281	0.006892286	0.391475538	0.005719616	0.27721601	0.00555393	0.997426907	0.002539166	0.600395233	0.005160948	0.67636165	0.003698365	0.388632217	0.00430834	0.347450651	0.003724523	0.122831315	0.006825128	0.928686935	0.001923621	0.465158833	0.004007028	0.11424334	0.00699105	0.605898446	0.002710391	0.445557538	0.005533546	0.525157511	0.004794544	0.171833241	0.00623175	0.141204871	0.005772984	0.110598685	0.005831539
129	ctx_lh_S_pericallosal	0.999875031	-0.002372144	0.990650814	-0.002654056	0.995246687	-0.001006642	0.301200668	0.004533394	0.380958486	0.00421891	0.380879871	-0.003459671	0.354926069	0.004402549	0.832017454	0.002620649	0.344800986	0.004046959	0.997426907	-0.002411553	0.600395233	0.004119231	0.705218941	0.002748869	0.39627191	0.003712953	0.29656816	0.004879225	0.321589448	0.004144976	0.928686935	0.002498978	0.465158833	0.00404025	0.211499307	0.004942216	0.677641368	0.002090217	0.560702987	0.004016752	0.528775827	0.004267276	0.225543754	0.005008542	0.273749523	0.00418659	0.139063966	0.005786293
130	ctx_lh_S_postcentral	0.999875031	-0.001820583	0.990650814	-0.004144677	0.995246687	-0.003015976	0.739264475	0.001879162	0.864179487	0.001140884	0.282774109	-0.006726154	0.724206542	0.001965965	0.916561388	0.00127283	0.973666811	0.00010911	0.997426907	0.004176847	0.799748353	0.001605467	0.898633886	-0.001347071	0.793577416	-0.001279543	0.762279991	-0.001402205	0.994923246	-7.55E-05	0.928686935	-0.002850227	0.975001894	0.000207306	0.652470694	0.002291417	0.931562845	-0.000548187	0.897813624	-0.000751657	0.578281701	0.004071986	0.565180624	0.002761383	0.141204871	0.008469902	0.162209351	0.007085691
131	ctx_lh_S_precentral-inf-part	0.999875031	0.000195976	0.990650814	-0.001137223	0.995246687	-0.003675179	0.667114847	0.002051521	0.665637918	0.002119756	0.748399879	0.001582613	0.917791108	-0.000453101	0.832017454	-0.003475913	0.910982674	-0.000399084	0.997426907	-0.001073826	0.776075838	0.001916669	0.810837577	-0.002075984	0.854035321	-0.000832703	0.993240737	4.03186454312608e-05	0.487333266	0.003183764	0.942309727	0.000974785	0.922446432	0.000586799	0.831460483	0.000860257	0.888494908	-0.000756583	0.995180366	-6.65E-05	0.642711388	-0.00270238	0.546785598	-0.00254171	0.700485985	0.001850436	0.581969305	-0.002274529
132	ctx_lh_S_precentral-sup-part	0.999875031	0.000317473	0.990650814	-0.000214017	0.995246687	-0.000295092	0.823697202	-0.000945622	0.827772851	-0.000984783	0.019162121	-0.008929746	0.964961788	-0.00020487	0.918132354	-0.000761613	0.83838892	-0.000652493	0.997426907	0.001876344	0.974145008	0.000296514	0.83870883	-0.00161972	0.912756945	-0.000413073	0.832419719	0.000708698	0.998381589	-1.01E-05	0.928686935	-0.002225117	0.88005486	-0.000694557	0.947089451	-0.000241909	0.888494908	0.000658548	0.864206913	0.000858859	0.840462254	0.001091495	0.797901441	0.000817513	0.60676492	0.002095361	0.550420476	0.002102053
133	ctx_lh_S_suborbital	0.999875031	0.000786394	0.990650814	0.00013833	0.995246687	-7.34E-05	0.378107694	0.004611201	0.462036453	0.004297473	0.532076083	-0.003099684	0.412160708	0.00508064	0.834938429	0.003262266	0.384078114	0.004664283	0.997426907	0.002633574	0.600395233	0.0051401	0.67636165	0.005073442	0.521349406	0.003271036	0.417565455	0.003957208	0.295461581	0.005602635	0.930404925	0.001899	0.826373923	0.001431499	0.303647632	0.00504488	0.641442765	0.00322167	0.580356346	0.004636244	0.682093561	0.002836402	0.171833241	0.00803082	0.461676077	0.003680385	0.231729877	0.005929088
134	ctx_lh_S_subparietal	0.999875031	0.00208346	0.990650814	-0.000230133	0.995246687	0.000486184	0.298408681	0.005530661	0.386698213	0.005031216	0.334802585	-0.004847072	0.354926069	0.005598298	0.675778216	0.006037816	0.27721601	0.005873963	0.997426907	0.004426082	0.742906307	0.002688433	0.691853547	0.003746214	0.388632217	0.005853714	0.294162159	0.006695785	0.321589448	0.005104953	0.928686935	0.003542361	0.465158833	0.005668639	0.211499307	0.005715669	0.605898446	0.003551881	0.580356346	0.004207127	0.525157511	0.006216562	0.171833241	0.007475162	0.133634481	0.008655653	0.104180494	0.009286298
135	ctx_lh_S_temporal_inf	0.999875031	0.000323281	0.990650814	0.000819527	0.995246687	8.96036682827995e-06	0.460184407	-0.001798032	0.557163844	-0.001525069	0.796738484	-0.000613481	0.694177215	-0.001090536	0.876520196	-0.001113906	0.832494554	0.000466398	0.997426907	-0.002659304	0.778655592	-0.000916474	0.956834689	0.000395735	0.651099934	0.001069368	0.884300895	-0.000322949	0.940007841	0.000199028	0.928686935	0.001359842	0.77186351	0.000879457	0.730364244	-0.000739779	0.658959473	0.001406294	0.720515234	0.001497902	0.575031183	0.002177243	0.719322901	0.000760551	0.932543244	-0.000225008	0.340152526	0.002186649
136	ctx_lh_S_temporal_sup	0.999875031	0.00015266	0.990650814	0.000648034	0.995246687	-0.00037606	0.521144862	0.001996386	0.586488254	0.001897091	0.535348738	-0.002101627	0.656883726	0.001554704	0.916561388	0.000985147	0.675108324	0.001380566	0.997426907	1.97711670904665e-05	0.7700264	0.001431818	0.918762725	0.000784244	0.654070319	0.001328082	0.540288117	0.001678165	0.891814099	0.0004793	0.942309727	0.000773727	0.77186351	0.001101923	0.68124197	0.001213328	0.957980186	-0.00016726	0.75906522	0.001594	0.659013302	0.001892274	0.630100281	0.001304691	0.490645179	0.00217741	0.270403071	0.003377784
137	ctx_lh_S_temporal_transverse	0.999875031	0.000208873	0.990650814	0.001218113	0.995246687	0.002991693	0.464826928	0.003531824	0.569576757	0.003035162	0.671228437	-0.002161605	0.616195283	0.002947452	0.873350185	0.002448507	0.620580502	0.002519465	0.997426907	0.00225746	0.974145008	-0.000394289	0.89431795	0.001516181	0.605858117	0.00252185	0.844268654	0.000877534	0.295461581	0.00568556	0.981386122	-0.000206571	0.536327035	0.003700165	0.211499307	0.006087699	0.658959473	0.002951672	0.864206913	0.001125879	0.731066972	0.002227224	0.490676878	0.003172148	0.190477847	0.006882691	0.270403071	0.005370053
138	ctx_lh_Unknown	0.999875031	-0.00365224	0.990650814	-0.0005468	0.995246687	0.003864751	0.859594523	0.001237111	0.871942186	0.001117795	0.334802585	-0.006245302	0.616195283	-0.003401299	0.832017454	-0.004973071	0.771246244	-0.001537663	0.997426907	-0.005830505	0.983710386	-0.000103736	0.93345518	0.001295564	0.98615301	6.65440768277486e-05	0.385539543	-0.004995567	0.998381589	-8.48E-06	0.942309727	0.001071392	0.939048529	-0.000609853	0.529911789	-0.003764015	0.704132545	0.002611947	0.854180108	-0.001402928	0.952199017	0.000586559	0.901924434	0.000630435	0.60676492	-0.002950092	0.782784769	-0.001423959
139	ctx_rh_G_Ins_lg_and_S_cent_ins	0.999875031	-0.001244677	0.990650814	-0.001277823	0.995246687	-0.000241717	0.923254909	-0.000323871	0.906294164	-0.000427995	0.660947169	-0.001239515	0.354926069	-0.003158539	0.463074877	-0.00407349	0.526041336	-0.001808854	0.997426907	0.001560961	0.769439347	-0.00135839	0.996586895	-6.05E-05	0.793577416	-0.00067772	0.768225201	-0.00069464	0.644792731	-0.00136344	0.928686935	-0.002216172	0.850998033	-0.000672252	0.387945652	-0.00238349	0.790123653	0.000884829	0.981704848	-0.000100257	0.999394438	-1.33E-05	0.490676878	-0.001740306	0.932543244	-0.000198392	0.984712227	-3.45E-05
140	ctx_rh_G_and_S_cingul-Ant	0.999875031	-2.35E-06	0.990650814	-0.000690172	0.995246687	0.001702057	0.298095832	0.004171536	0.380958486	0.003970629	0.278444439	-0.004648053	0.354926069	0.004394903	0.834938429	0.002032401	0.27721601	0.004440229	0.997426907	0.00421202	0.600395233	0.00381363	0.67636165	0.003374573	0.388998185	0.003434637	0.312908017	0.004074742	0.295461581	0.003822261	0.928686935	0.00201931	0.48693561	0.003359795	0.125790583	0.005880135	0.61601903	0.002453443	0.653679361	0.002502014	0.528775827	0.00388428	0.296296776	0.003567276	0.258473269	0.003988069	0.139063966	0.005136221
141	ctx_rh_G_and_S_cingul-Mid-Ant	0.999875031	0.001246394	0.990650814	0.000339438	0.995246687	0.000910891	0.367309492	0.004100232	0.449868371	0.003842794	0.377306681	-0.003701554	0.566274294	0.002746269	0.912055876	0.001590686	0.368906212	0.003994733	0.997426907	0.001605654	0.769439347	0.002089875	0.706505508	0.00273139	0.446127605	0.003746321	0.465241461	0.002803756	0.352975252	0.004129007	0.928686935	0.002541778	0.50487764	0.003785502	0.408638472	0.003473946	0.605898446	0.003192906	0.798440339	0.001810411	0.547367464	0.004025575	0.428300332	0.003041194	0.263875928	0.004649645	0.296691773	0.004055888
142	ctx_rh_G_and_S_cingul-Mid-Post	0.999875031	5.64821165301468e-05	0.990650814	0.000243354	0.995246687	0.000746561	0.356011397	0.00417041	0.432179774	0.004018644	0.25368689	-0.00685617	0.412160708	0.003967883	0.834938429	0.002381237	0.297843326	0.004644432	0.997426907	-0.000150892	0.61967842	0.003137473	0.716496925	0.00238567	0.388632217	0.004862286	0.237871735	0.006640524	0.204702285	0.00561901	0.928686935	0.002473551	0.465158833	0.004227298	0.211499307	0.004777562	0.605898446	0.003255806	0.560702987	0.003913754	0.578281701	0.003071383	0.387960284	0.003182623	0.258473269	0.004632573	0.292123237	0.003911411
143	ctx_rh_G_and_S_frontomargin	0.999875031	0.002123836	0.990650814	0.001553146	0.995246687	0.000206149	0.411711562	0.002597645	0.468759119	0.002609637	0.278444439	-0.004169402	0.702214666	0.001344401	0.916561388	0.001000386	0.69568823	0.001172552	0.997426907	0.002969795	0.742906307	0.001789138	0.89431795	0.000897359	0.793577416	0.000807913	0.523530781	0.001806324	0.243941116	0.003663905	0.942309727	0.000870672	0.952397887	-0.000246024	0.831460483	0.000601063	0.876967045	0.000613071	0.850678488	0.000862444	0.575031183	0.002753617	0.597064734	0.001515603	0.258473269	0.003697988	0.15281001	0.004539164
144	ctx_rh_G_and_S_occipital_inf	0.999875031	0.001452889	0.990650814	0.001461975	0.995246687	0.001383947	0.692515058	0.000707869	0.785171777	0.000608177	0.668589579	-0.000773969	0.764191485	0.000573767	0.916561388	-0.000509922	0.440659772	0.001469102	0.997426907	0.001003066	0.698397439	0.001142516	0.67636165	0.001712092	0.45735896	0.001479494	0.581162116	0.000848956	0.65160811	0.000798889	0.942309727	-0.000513075	0.479537537	0.001754673	0.579563197	0.001009536	0.605898446	0.002402966	0.560702987	0.001971818	0.988489025	-8.35E-05	0.829462533	0.000324914	0.932543244	0.000183561	0.87943129	0.000257612
145	ctx_rh_G_and_S_paracentral	0.999875031	0.001096883	0.990650814	0.000824577	0.995246687	0.000131059	0.454859414	0.001160974	0.534862548	0.001040959	0.278444439	-0.001969532	0.544778257	0.001078476	0.850540924	0.000777001	0.356395441	0.001500776	0.997426907	0.000365052	0.907705314	0.000274326	0.753483299	0.000845793	0.388998185	0.001655988	0.320202487	0.001758047	0.178500283	0.002190309	0.928686935	0.000879814	0.50487764	0.001380369	0.211499307	0.001876354	0.605898446	0.001207611	0.73446379	0.000820994	0.849987189	0.000410328	0.518914429	0.000902142	0.732330837	0.000579511	0.953560816	8.64655118943483e-05
146	ctx_rh_G_and_S_subcentral	0.999875031	0.00089722	0.990650814	0.000139969	0.995246687	0.000297544	0.420488284	0.001803704	0.487905097	0.001659775	0.334802585	-0.002444068	0.702214666	0.000915561	0.997228197	-6.66E-05	0.567096558	0.001259841	0.997426907	-0.000107183	0.757427018	0.001129649	0.810837577	0.001004827	0.534980333	0.00133081	0.356427337	0.002073318	0.686809993	0.000906787	0.942309727	0.000413422	0.635360697	0.001223477	0.562167158	0.001291583	0.826108517	0.000567657	0.845578119	0.000638789	0.578281701	0.001698423	0.584578997	0.001134734	0.361421355	0.001983884	0.178233341	0.002914092
147	ctx_rh_G_and_S_transv_frontopol	0.999875031	0.000246089	0.990650814	-0.000139503	0.995246687	-0.000496323	0.330890494	0.003947158	0.391127549	0.003862969	0.465765453	0.002587831	0.278046317	0.006170782	0.391475538	0.006411249	0.284174243	0.004536423	0.997426907	0.000319164	0.600395233	0.004747573	0.89431795	0.001053087	0.451195601	0.003237073	0.356427337	0.003580255	0.370349848	0.003524392	0.928686935	0.003234207	0.673180394	0.001853553	0.211499307	0.004509037	0.704132545	0.001857814	0.445557538	0.005806772	0.581796216	0.002648859	0.172310831	0.005452967	0.361957615	0.00332151	0.282033992	0.003798526
148	ctx_rh_G_cingul-Post-dorsal	0.999875031	0.000740854	0.990650814	0.00010104	0.995246687	0.003631577	0.378107694	0.004046117	0.483788687	0.003471899	0.25368689	-0.007527713	0.421066773	0.00423373	0.850540924	0.002280273	0.27721601	0.005393026	0.997426907	-0.000241219	0.610357447	0.003631276	0.67636165	0.004202928	0.388632217	0.005251188	0.273260111	0.006658989	0.657919974	0.001966734	0.928686935	0.003572188	0.465158833	0.005470275	0.226527314	0.004953792	0.612624461	0.003192337	0.560702987	0.004862145	0.536018576	0.004274548	0.296296776	0.004229026	0.60676492	0.002255249	0.296691773	0.004036489
149	ctx_rh_G_cingul-Post-ventral	0.999875031	0.002766232	0.990650814	0.003485268	0.995246687	0.001292612	0.460184407	0.002570943	0.537692782	0.002289978	0.664551282	-0.001590839	0.821396277	0.00085928	0.958102869	0.000441451	0.832494554	0.000618224	0.811231371	-0.007002146	0.983710386	-0.000108735	0.996586895	0.000211401	0.927013724	0.000244061	0.372342598	0.003085957	0.884408059	-0.000660722	0.9463867	0.000585944	0.88005486	0.000610532	0.554564308	0.002121129	0.942986234	-0.000277049	0.866612979	-0.000734206	0.990264122	0.000118771	0.699025548	0.001094482	0.932543244	0.000278951	0.400807941	0.002606932
150	ctx_rh_G_cuneus	0.999875031	0.000803076	0.990650814	0.000677568	0.995246687	0.000846289	0.668286491	0.001548102	0.760360598	0.001294479	0.676964428	-0.001507698	0.514290081	0.002687795	0.916561388	0.001279363	0.526041336	0.002297146	0.997426907	-9.69E-05	0.7700264	0.001577634	0.785652395	0.001844435	0.617863067	0.001653247	0.523530781	0.001996183	0.146620284	0.005730087	0.942309727	-0.000835869	0.653177776	0.001901299	0.211499307	0.004273758	0.790123653	0.001102532	0.811042857	0.001276812	0.685370785	0.001843789	0.373033248	0.002867764	0.414524481	0.00273081	0.436580367	0.002436663
151	ctx_rh_G_front_inf-Opercular	0.999875031	-0.000456389	0.990650814	0.000987344	0.995246687	0.000127178	0.424906458	0.002249836	0.524357823	0.001986707	0.668589579	-0.001237653	0.724206542	0.001056367	0.918132354	0.00053173	0.374428677	0.002562889	0.997426907	0.001492473	0.920149933	0.000457935	0.67636165	0.003852343	0.388632217	0.003409732	0.294162159	0.003662547	0.454185285	0.002259996	0.928686935	0.001911834	0.465158833	0.003208462	0.606469984	0.00140589	0.658959473	0.001592569	0.560702987	0.002946562	0.528775827	0.002995164	0.358876018	0.002425837	0.133634481	0.004855734	0.139063966	0.004112913
152	ctx_rh_G_front_inf-Orbital	0.999875031	0.004684238	0.990650814	0.005245118	0.02027686	-0.010227402	0.603512861	0.002250665	0.644256788	0.002181491	0.789272072	-0.00119411	0.874392337	-0.000820357	0.916561388	-0.000940519	0.891069001	0.000520862	0.997426907	0.00144628	0.86129028	0.001124687	0.975688532	-0.00044898	0.62244972	0.00206186	0.524291534	0.002532374	0.65160811	-0.002190515	0.928686935	0.005216757	0.8846303	0.000761887	0.589740938	-0.00246739	0.959914109	0.000181089	0.560702987	0.004854186	0.740944901	0.001863749	0.343931934	0.00411749	0.240113279	0.005636163	0.198572927	0.005740269
153	ctx_rh_G_front_inf-Triangul	0.999875031	0.004088338	0.990650814	0.003647975	0.995246687	0.004866591	0.446740934	0.00292931	0.483788687	0.002948545	0.278444439	-0.005005505	0.892643053	0.000629447	0.997228197	1.37915014542514e-05	0.696978013	0.001358679	0.997426907	0.000867279	0.974145008	0.000254116	0.89431795	0.001195931	0.617863067	0.00182863	0.722116736	0.001250651	0.932480522	-0.000359773	0.962939899	-0.000461039	0.550730264	0.002700615	0.70500094	0.001248768	0.641442765	0.002531897	0.811042857	0.001445787	0.817106683	0.001197614	0.590973564	0.001858293	0.141204871	0.005761324	0.286094989	0.003807058
154	ctx_rh_G_front_middle	0.999875031	0.001124796	0.990650814	0.001643302	0.995246687	0.001634573	0.369837913	0.002229133	0.461277401	0.002091943	0.952693536	0.000127656	0.649355878	0.001191724	0.876520196	0.001050848	0.368906212	0.002250478	0.997426907	0.001154104	0.799748353	0.000753977	0.67636165	0.002327961	0.388632217	0.00298949	0.357814315	0.002248623	0.593668109	0.001316256	0.928686935	0.001885079	0.502433987	0.002251069	0.684967375	0.000874072	0.605898446	0.002595301	0.519329288	0.003445909	0.528775827	0.002522296	0.296296776	0.002403696	0.133634481	0.004135986	0.129429837	0.003659024
155	ctx_rh_G_front_sup	0.999875031	0.000610513	0.990650814	0.000316258	0.995246687	0.000614522	0.298404741	0.002075819	0.380958486	0.001975567	0.292822745	-0.00214694	0.293279581	0.00277633	0.675778216	0.001944317	0.27721601	0.002646147	0.997426907	0.000520726	0.600395233	0.002437408	0.691853547	0.001503005	0.388632217	0.002324319	0.29656816	0.002241532	0.146620284	0.002873307	0.928686935	0.001660061	0.502433987	0.001690062	0.172981698	0.002708647	0.605898446	0.001954647	0.445557538	0.003012273	0.528775827	0.001979355	0.171833241	0.002607748	0.141204871	0.002812444	0.110598685	0.002947185
156	ctx_rh_G_insular_short	0.999875031	0.00053353	0.990650814	0.000800452	0.995246687	-8.97E-05	0.764457163	0.000732444	0.785365723	0.000750559	0.334802585	-0.002311246	0.588721304	0.001366756	0.939131032	0.000355707	0.374428677	0.002028148	0.997426907	0.000419223	0.600395233	0.002439255	0.67636165	0.002214515	0.39627191	0.002091727	0.69668696	0.000788945	0.426781546	0.001894763	0.981386122	-9.33E-05	0.507779397	0.0019306	0.673498181	0.000874385	0.605898446	0.003035299	0.560702987	0.002384818	0.988489025	-8.75E-05	0.967884156	-7.84E-05	0.325807553	0.002067948	0.61849036	0.001006457
157	ctx_rh_G_oc-temp_lat-fusifor	0.999875031	-0.006084755	0.990650814	0.000698928	0.995246687	-0.00119984	0.815781686	0.00168504	0.834822709	0.001586891	0.334802585	-0.006803061	0.649355878	0.00333443	0.916561388	0.001406484	0.69568823	0.002421108	0.997426907	0.011011031	0.904525687	0.001251371	0.996586895	-0.000463314	0.503504733	0.004505356	0.540288117	0.003414025	0.178314698	0.010016514	0.928686935	0.002856724	0.88005486	-0.001163946	0.340725612	0.006042471	0.61601903	0.004591276	0.560702987	0.006733652	0.830155382	0.001938411	0.225543754	0.008195662	0.851193015	0.001393214	0.901075258	0.00078403
158	ctx_rh_G_oc-temp_med-Lingual	0.999875031	-0.003442729	0.990650814	-0.001510974	0.995246687	-0.000592124	0.420488284	0.002347617	0.487905097	0.002199046	0.334802585	-0.003160675	0.633111424	0.001575814	0.916561388	0.000712006	0.540933362	0.001801345	0.997426907	0.001651222	0.778655592	0.001077066	0.975688532	0.00032467	0.392572525	0.002840749	0.480751346	0.001857466	0.212912244	0.003955944	0.928686935	0.001811965	0.519325186	0.002219931	0.421368372	0.002266211	0.61601903	0.002051743	0.560702987	0.002995348	0.740944901	0.001181574	0.294642849	0.003001288	0.744101268	0.00100935	0.663513019	0.001169904
159	ctx_rh_G_oc-temp_med-Parahip	0.999875031	0.000242063	0.990650814	-0.00045248	0.995246687	0.000458491	0.463035201	0.002438621	0.557163844	0.002164431	0.573653757	-0.001954504	0.960647301	-0.000205155	0.997228197	-0.000106416	0.576696975	0.001910782	0.997426907	0.000561364	0.974145008	-0.000162131	0.706505508	0.002170732	0.493161734	0.002470362	0.69668696	0.001202284	0.653707345	0.001570292	0.928686935	0.001910272	0.653177776	0.001804661	0.977913876	7.0822561356085e-05	0.605898446	0.003341108	0.653679361	0.002526121	0.731066972	0.001488789	0.699025548	0.001102645	0.679441294	0.001507713	0.449238519	0.002321326
160	ctx_rh_G_occipital_middle	0.999875031	0.000824309	0.990650814	0.002130021	0.995246687	1.31216148562286e-05	0.48290011	0.00126597	0.629387424	0.000976861	0.998390836	-2.32E-06	0.917791108	-0.000235547	0.916561388	-0.000396478	0.605060909	0.000984516	0.997426907	-0.000491939	0.983710386	3.3085905944154e-05	0.748784648	0.001077477	0.455955732	0.001623408	0.357814315	0.001802469	0.758658493	-0.000611712	0.928686935	0.001611671	0.635360697	0.001092426	0.867934194	-0.00030458	0.605898446	0.001707649	0.560702987	0.001979072	0.706194171	0.000981836	0.331582503	0.001824081	0.772052491	-0.000611991	0.795390643	0.00047672
161	ctx_rh_G_occipital_sup	0.999875031	8.06799551401607e-05	0.990650814	0.001444562	0.995246687	-0.000162818	0.923254909	0.000361037	0.951588549	0.000182045	0.705343901	-0.001113961	0.566274294	0.001893381	0.834938429	0.00179058	0.352275956	0.002976959	0.997426907	0.000470612	0.735668532	0.001711709	0.67636165	0.003028537	0.392572525	0.002872083	0.356427337	0.002825408	0.212912244	0.003878253	0.928686935	0.002830811	0.506894997	0.00258969	0.652470694	0.001294027	0.605898446	0.002794878	0.560702987	0.003370756	0.530059271	0.002975025	0.171833241	0.004767486	0.744101268	0.001008355	0.282033992	0.002929802
162	ctx_rh_G_orbital	0.999875031	0.000905243	0.990650814	0.000851526	0.995246687	0.000739733	0.815781686	0.00035378	0.860779475	0.000296912	0.25368689	-0.002347359	0.733102128	-0.000497946	0.852178276	-0.000667853	0.696978013	-0.000477509	0.997426907	0.000441529	0.974145008	-8.38E-05	0.956834689	0.000255991	0.6779999	-0.000516687	0.696529808	-0.000487166	0.78975133	-0.000405943	0.928686935	-0.000672893	0.717185894	-0.000600287	0.67108267	-0.00055848	0.876967045	-0.000262867	0.92883935	-0.000122542	0.855720023	0.000352307	0.617648628	0.000575952	0.431528141	0.001032297	0.255086495	0.001505878
163	ctx_rh_G_pariet_inf-Angular	0.999875031	-0.000248272	0.990650814	0.001327431	0.995246687	-2.85E-05	0.932210798	-0.000279037	0.849878341	-0.00081882	0.952693536	0.00017238	0.676566011	0.001591223	0.834938429	0.001943969	0.421532034	0.003016739	0.997426907	-0.001364499	0.757427018	0.001826769	0.775330434	0.001872478	0.388998185	0.003623925	0.347450651	0.003662252	0.619062311	0.001641437	0.928686935	0.004224824	0.465158833	0.003746546	0.959988901	0.000158982	0.641442765	0.0022491	0.580356346	0.003150712	0.575031183	0.003099253	0.178156312	0.00501316	0.932543244	-0.000378498	0.432641736	0.002567786
164	ctx_rh_G_pariet_inf-Supramar	0.999875031	0.001041755	0.990650814	0.002318642	0.995246687	-0.001196798	0.460184407	0.002001836	0.54872279	0.001775624	0.49093837	-0.001869698	0.354926069	0.003667523	0.675778216	0.002854142	0.27721601	0.00468067	0.997426907	0.000246283	0.600395233	0.003335542	0.67636165	0.003503897	0.23476897	0.004989306	0.23106182	0.005243445	0.339081303	0.002695055	0.928686935	0.003691976	0.361002777	0.004914624	0.263877485	0.002865337	0.605898446	0.002970078	0.560702987	0.002740216	0.525157511	0.004666569	0.190726521	0.003721654	0.258473269	0.003199388	0.110598685	0.004536375
165	ctx_rh_G_parietal_sup	0.999875031	9.6805677486039e-05	0.990650814	0.000648054	0.995246687	-0.000476049	0.91425079	-0.000313158	0.798681716	-0.000675427	0.342755389	-0.002285213	0.723733255	0.000847996	0.834938429	0.001218302	0.576696975	0.001222018	0.997426907	0.00117143	0.904525687	0.000413123	0.705218941	0.001539795	0.5909202	0.001118367	0.768225201	0.000553983	0.506081979	0.001478769	0.928686935	0.001918643	0.609591192	0.001328315	0.883330896	0.000288578	0.942986234	0.000163087	0.737137789	0.001132912	0.576965292	0.001828261	0.290282587	0.002288064	0.932543244	0.000216	0.463902962	0.00141724
166	ctx_rh_G_postcentral	0.999875031	0.00018203	0.990650814	0.00070586	0.995246687	0.000516309	0.679708408	0.000363551	0.740145527	0.000339882	0.296241946	-0.001070165	0.756049952	-0.000308434	0.916561388	-0.000331443	0.74170035	0.000265829	0.997426907	0.000687866	0.754700291	-0.000495885	0.957570494	0.000131458	0.493161734	0.000669509	0.450292089	0.000638512	0.644792731	0.000412851	0.930404925	0.000324089	0.618901645	0.000535156	0.947089451	-5.48E-05	0.641442765	0.000569896	0.653679361	0.000630026	0.587993093	0.000612802	0.422081775	0.000655252	0.799861657	0.00023771	0.690523678	0.000321126
167	ctx_rh_G_precentral	0.999875031	0.000876788	0.990650814	0.001336858	0.995246687	0.00085526	0.298095832	0.001490126	0.380958486	0.001421954	0.334802585	-0.001328149	0.422158259	0.001196055	0.832017454	0.0008492	0.27721601	0.001657617	0.997426907	0.000427919	0.600395233	0.001152516	0.67636165	0.001248952	0.388632217	0.001906139	0.294162159	0.001751446	0.417752051	0.001079746	0.928686935	0.000883692	0.465158833	0.001786781	0.46252834	0.000895959	0.605898446	0.001762913	0.445557538	0.00196981	0.525157511	0.002055163	0.178156312	0.001772264	0.133634481	0.002317924	0.098603856	0.002535311
168	ctx_rh_G_precuneus	0.999875031	0.00154042	0.990650814	0.001640557	0.995246687	0.001422494	0.775485733	0.000893803	0.863105529	0.000626434	0.404767087	-0.002350637	0.810315982	0.000760216	0.916561388	0.000748376	0.781397669	0.000681368	0.997426907	0.001520414	0.974145008	-0.000277891	0.996586895	-5.63E-05	0.784819087	0.000744595	0.455470467	0.001903097	0.88656736	0.000485176	0.928686935	0.001340062	0.730051598	0.001186188	0.652470694	0.001218568	0.823976153	-0.000735769	0.845104384	0.000785889	0.937702883	0.000398794	0.773224538	0.000639384	0.932543244	0.000273164	0.905115119	0.000298913
169	ctx_rh_G_rectus	0.999875031	-0.000767257	0.990650814	-0.001031499	0.995246687	-0.000435108	0.859594523	0.000411479	0.834822709	0.000481148	0.465187019	-0.001421552	0.825900927	-0.000465866	0.834938429	-0.001151644	0.832494554	-0.000348261	0.997426907	-0.001596631	0.920149933	0.000316282	0.887106317	0.000625027	0.88435254	-0.000302766	0.768225201	-0.000495325	0.730363467	0.000732142	0.942309727	-0.000491074	0.749104586	-0.000750664	0.884607861	-0.000238578	0.942986234	0.000159433	0.73446379	0.001030232	0.578281701	0.001494456	0.943602385	0.000137189	0.783324202	0.000575981	0.411999604	0.001455021
170	ctx_rh_G_subcallosal	0.999875031	-0.001220742	0.990650814	-0.001026392	0.995246687	0.002042319	0.90605017	0.000900411	0.945219003	0.000657724	0.373275632	-0.005678973	0.618836575	0.003017095	0.916561388	0.001400186	0.696978013	0.001925986	0.997426907	-0.007605401	0.610357447	0.004555668	0.856028752	-0.002078807	0.891725848	0.000781807	0.749624758	0.001531466	0.6918019	0.002138265	0.928686935	0.003469103	0.826373923	-0.001477576	0.673498181	0.002090743	0.905161269	0.000775806	0.691669249	0.003420964	0.575031183	0.004700673	0.182338157	0.007253253	0.273749523	0.005639054	0.139063966	0.007804401
171	ctx_rh_G_temp_sup-G_T_transv	0.999875031	0.001795817	0.990650814	0.001078163	0.995246687	0.003295872	0.356011397	0.002880389	0.461277401	0.002506934	0.278444439	-0.003871064	0.758890305	0.000924438	0.997228197	-6.61E-06	0.891069001	0.000326237	0.997426907	0.00029808	0.799748353	-0.00087314	0.964645102	0.000379934	0.912756945	0.00028448	0.752670249	0.000788362	0.58466529	0.001704793	0.965430822	-0.000217484	0.94598602	-0.000262307	0.211605025	0.003300439	0.850295124	-0.000658512	0.864206913	-0.000621041	0.528775827	0.003135976	0.603337768	0.001248623	0.421302708	0.002136614	0.340152526	0.002359624
172	ctx_rh_G_temp_sup-Lateral	0.999875031	0.000391474	0.990650814	0.000711979	0.995246687	-0.000773821	0.463035201	0.000881296	0.569576757	0.000748508	0.464481534	-0.000904934	0.544778257	0.000869964	0.834938429	0.000736416	0.356395441	0.001250226	0.997426907	-1.94E-05	0.688557112	0.000834283	0.67636165	0.00135263	0.388632217	0.001602479	0.356427337	0.001227282	0.426781546	0.00105337	0.928686935	0.000871395	0.465158833	0.001280133	0.605986153	0.000641767	0.605898446	0.001550279	0.445557538	0.001962854	0.751449204	0.000485467	0.178156312	0.001770017	0.361421355	0.001121411	0.340152526	0.001081809
173	ctx_rh_G_temp_sup-Plan_polar	0.999875031	-1.24E-05	0.993213472	-4.46E-05	0.995246687	0.001138095	0.48290011	0.003218629	0.537692782	0.003232482	0.776578376	-0.001419846	0.559069088	0.00320201	0.940719939	0.000714662	0.337905943	0.005124524	0.997426907	0.001117513	0.610357447	0.004204552	0.67636165	0.004753523	0.388632217	0.005698948	0.39499921	0.003994604	0.461443348	0.003813423	0.928686935	0.003206235	0.50487764	0.004289461	0.412775418	0.003812004	0.605898446	0.005599769	0.57934875	0.004310586	0.797618816	0.001633712	0.39584371	0.003708281	0.263875928	0.005227749	0.286094989	0.004752073
174	ctx_rh_G_temp_sup-Plan_tempo	0.999875031	0.004912144	0.990650814	0.00535451	0.995246687	0.00058454	0.298095832	0.006344042	0.380958486	0.005838781	0.570327654	-0.002505175	0.412160708	0.004378817	0.834938429	0.002728891	0.356395441	0.004287402	0.997426907	0.000750909	0.61967842	0.003316118	0.725478425	0.002500238	0.388998185	0.004313108	0.29656816	0.005377455	0.2357365	0.005414134	0.928686935	0.003249368	0.519325186	0.003464524	0.211499307	0.005193689	0.704132545	0.002001848	0.614509666	0.003449371	0.590071704	0.00291074	0.276842251	0.004710148	0.263875928	0.00475701	0.434326956	0.003065689
175	ctx_rh_G_temporal_inf	0.999875031	0.000334201	0.990650814	0.000288138	0.995246687	0.000549089	0.974661522	3.71306147702064e-05	0.997738265	2.8345357944321e-06	0.278444439	-0.002024187	0.804135098	0.000457779	0.997228197	-3.50E-06	0.690483981	0.000612725	0.997426907	4.08826041541477e-05	0.776075838	0.000672375	0.89431795	0.000438971	0.829006462	0.000345185	0.493192977	0.000988174	0.585415511	0.000905624	0.962939899	-0.000213583	0.786379082	0.000525283	0.68124197	0.000607905	0.641442765	0.001074659	0.845104384	0.000471596	0.837394663	0.00046592	0.325132294	0.001531488	0.734643166	0.000601685	0.721395111	0.000515202
176	ctx_rh_G_temporal_middle	0.999875031	0.000870546	0.990650814	0.001180649	0.995246687	0.001346492	0.916452717	0.000202421	0.951588549	-0.000109388	0.5667598	-0.000874508	0.874391505	-0.000282515	0.876520196	-0.000677414	0.832494554	0.000275374	0.997426907	-0.000750852	0.983710386	3.64634661447719e-05	0.878750908	0.000553714	0.672529898	0.000598566	0.637233317	0.000646183	0.866094776	0.000290595	0.981386122	-5.61E-05	0.77186351	0.000544601	0.975254628	-4.04E-05	0.605898446	0.001156854	0.614509666	0.001262604	0.988489025	-7.35E-05	0.464781696	0.001044698	0.932543244	0.000174362	0.721395111	0.000497877
177	ctx_rh_Lat_Fis-ant-Horizont	0.999875031	0.000169521	0.990650814	0.0007698	0.995246687	0.003695859	0.378107694	0.004175795	0.461277401	0.00404909	0.468322055	-0.003334111	0.514290081	0.003670003	0.850540924	0.00238318	0.44819143	0.003732956	0.997426907	-0.00086972	0.776075838	0.002018024	0.824286052	0.002129087	0.513750619	0.003140685	0.465241461	0.003185347	0.236476589	0.005956457	0.928686935	0.001929635	0.663367217	0.002438576	0.234069284	0.005256026	0.641442765	0.003081178	0.800348759	0.001977649	0.578281701	0.003834008	0.437257893	0.003307145	0.258473269	0.005563483	0.164436525	0.006326511
178	ctx_rh_Lat_Fis-ant-Vertical	0.999875031	0.001943282	0.990650814	0.002488438	0.995246687	0.003214436	0.298095832	0.005908664	0.380958486	0.005907624	0.900241342	-0.000604877	0.511619036	0.003985172	0.916561388	0.001501625	0.44819143	0.00371437	0.997426907	-0.001081412	0.643898443	0.003485234	0.956834689	0.000767686	0.531494913	0.003047963	0.524291534	0.002744114	0.758658493	0.001715931	0.928686935	0.003752201	0.663367217	0.002522686	0.263877485	0.005086995	0.773049135	0.001755355	0.777206246	0.00223038	0.581796216	0.003395021	0.179117266	0.006698753	0.258473269	0.005711461	0.159905581	0.006656508
179	ctx_rh_Lat_Fis-post	0.999875031	0.001671425	0.990650814	8.4321884215972e-05	0.995246687	-0.001482792	0.378107694	0.002936365	0.468759119	0.002779619	0.377306681	-0.003045514	0.758890305	0.001096195	0.916561388	-0.000682358	0.664120006	0.001508031	0.997426907	0.000400516	0.757427018	0.0017526	0.898633886	0.000869402	0.700554326	0.001180115	0.410586465	0.00266381	0.467339542	0.002512284	0.942309727	0.000760224	0.53600732	0.002435754	0.566998842	0.001949829	0.981890903	4.7892648396313e-05	0.92883935	-0.000333171	0.751449204	0.001351108	0.597064734	0.001628367	0.325807553	0.003296022	0.296691773	0.003269934
180	ctx_rh_Pole_occipital	0.999875031	0.000134375	0.990650814	0.000516607	0.995246687	6.11171765979065e-05	0.95298223	2.93713342123628e-05	0.951588549	-3.13E-05	0.520833524	-0.000360424	0.85938303	0.000118199	0.916561388	-0.000121979	0.526041336	0.000379944	0.997426907	3.42961476327938e-05	0.799748353	0.000189169	0.706505508	0.000401234	0.388998185	0.000588628	0.359656544	0.00054298	0.417752051	0.000477795	0.928686935	0.000574102	0.653177776	0.000314647	0.721136571	0.000180154	0.645044652	0.000353335	0.820027402	0.000207068	0.999394438	-1.25E-05	0.625211599	0.000244576	0.899074028	9.95892728565212e-05	0.695909772	0.000207909
181	ctx_rh_Pole_temporal	0.999875031	0.000988818	0.990650814	0.000329938	0.995246687	-0.000292894	0.378107694	0.000940602	0.461277401	0.000912807	0.897436412	-0.000139545	0.723733255	0.000419074	0.907437176	0.000424466	0.747962629	0.000305683	0.997426907	-0.000298471	0.776075838	0.00045952	0.996586895	1.9178290697181e-05	0.912756945	0.000108922	0.934958519	-6.72E-05	0.619062311	0.000548362	0.962939899	-0.000127252	0.88005486	0.000208175	0.788900638	0.000249744	0.791433107	0.000320834	0.837697759	0.000322629	0.666950267	0.000603587	0.765946029	0.000260993	0.553125791	0.000635903	0.38503144	0.00085939
182	ctx_rh_S_calcarine	0.999875031	-0.000749086	0.990650814	-0.001711466	0.995246687	0.000441342	0.6555998	0.00164399	0.791714797	0.001155143	0.453720982	-0.002730164	0.821011684	0.000932961	0.916561388	-0.000863856	0.630963191	0.001719199	0.997426907	-0.002732226	0.778655592	0.001339051	0.957570494	0.000519885	0.550306033	0.002077838	0.365698123	0.003223379	0.88656736	0.000640503	0.928686935	0.001655132	0.515111133	0.002937202	0.579563197	0.002034279	0.898800242	0.000554856	0.811042857	0.001289281	0.876923322	-0.000813143	0.939814801	0.00027577	0.932543244	-0.000337263	0.96725068	0.000149441
183	ctx_rh_S_central	0.999875031	0.000205707	0.990650814	-0.000138428	0.995246687	-0.002397613	0.298095832	0.006732255	0.340949043	0.006626076	0.414001558	-0.003015361	0.325171831	0.005271068	0.675778216	0.003711234	0.27721601	0.005507869	0.997426907	0.001337667	0.600395233	0.005269047	0.67636165	0.003372028	0.388632217	0.005418718	0.294162159	0.005171291	0.122831315	0.00652897	0.928686935	0.0035175	0.465158833	0.004487227	0.211499307	0.004311421	0.605898446	0.004289184	0.560702987	0.004940262	0.525157511	0.004817941	0.171833241	0.005525762	0.141204871	0.005591531	0.292123237	0.003501063
184	ctx_rh_S_cingul-Marginalis	0.999875031	0.002058335	0.990650814	0.001338854	0.995246687	0.000292507	0.378107694	0.003709758	0.483788687	0.003152265	0.278444439	-0.005644925	0.530158069	0.002867898	0.834938429	0.002184653	0.44819143	0.003027619	0.997426907	0.004032588	0.778655592	0.001441142	0.706505508	0.00259212	0.499091103	0.002776787	0.356427337	0.003841484	0.212912244	0.00519689	0.928686935	0.002761094	0.550730264	0.002771913	0.317333787	0.003759938	0.713160921	0.001696969	0.720515234	0.002272174	0.731066972	0.001743298	0.469153767	0.002585674	0.461395775	0.0028141	0.566114683	0.002064714
185	ctx_rh_S_circular_insula_ant	0.999875031	-0.001750603	0.990650814	-0.000404819	0.995246687	0.002500538	0.775485733	0.001462831	0.798681716	0.001336896	0.294429306	-0.005795563	0.893563336	0.000739994	0.850540924	-0.002525611	0.673921657	0.002079276	0.997426907	0.000262925	0.696761256	0.003084218	0.794642783	0.002319345	0.564487027	0.002623449	0.530837583	0.00259411	0.794468044	0.001396794	0.942309727	0.001435034	0.551047483	0.003325489	0.673498181	0.001876111	0.750588139	0.001866489	0.932145209	0.000402326	0.740944901	0.001996341	0.723170081	0.001391778	0.832315302	0.001119174	0.38503144	0.003874114
186	ctx_rh_S_circular_insula_inf	0.999875031	0.001225664	0.990650814	-0.000181735	0.995246687	0.002056291	0.716261299	0.001630131	0.798681716	0.001300804	0.376682157	-0.0039288	0.984695261	0.000117168	0.916561388	-0.001362749	0.73124104	0.001302234	0.997426907	-0.001425705	0.849795516	-0.00110778	0.89431795	0.001163965	0.653155266	0.001774352	0.722445929	0.001359985	0.593668109	0.002556908	0.942309727	0.001233172	0.666357466	0.0021384	0.412775418	0.003363315	0.863585078	0.000908602	0.890985685	-0.000669854	0.578281701	0.00325002	0.655749571	0.00154941	0.373611391	0.003543129	0.320966768	0.003728678
187	ctx_rh_S_circular_insula_sup	0.999875031	0.000304401	0.994202959	-1.79E-05	0.995246687	0.000177785	0.401392087	0.003219958	0.483788687	0.00296232	0.334802585	-0.004459603	0.354926069	0.004697508	0.832017454	0.002678924	0.27721601	0.005039968	0.997426907	0.000990485	0.600395233	0.004309938	0.67636165	0.003404441	0.388998185	0.004198779	0.347450651	0.003820208	0.321589448	0.003885145	0.928686935	0.001786636	0.465158833	0.004525419	0.181124659	0.005478579	0.605898446	0.003901592	0.572870968	0.003583889	0.575031183	0.003286002	0.264666348	0.004445547	0.141204871	0.00620745	0.110598685	0.00708235
188	ctx_rh_S_collat_transv_ant	0.999875031	0.000462368	0.990650814	-0.000814465	0.995246687	0.001140284	0.393725177	0.002665755	0.483788687	0.002441457	0.334802585	-0.003357567	0.354926069	0.003691648	0.828260304	0.002725543	0.27721601	0.004201068	0.997426907	-0.004212167	0.600395233	0.00400603	0.677755342	0.002652976	0.388998185	0.003277802	0.356427337	0.002964429	0.23381772	0.003803236	0.928686935	0.002154497	0.465158833	0.003703367	0.263877485	0.003224251	0.605898446	0.003958857	0.695280612	0.001895285	0.731066972	0.001357431	0.373033248	0.00256275	0.619410975	0.001565505	0.340152526	0.00265185
189	ctx_rh_S_collat_transv_post	0.999875031	-0.002529091	0.990650814	0.001015352	0.995246687	0.004295545	0.90605017	0.00079019	0.949994474	0.000410965	0.642407196	-0.00244264	0.495354959	0.004436177	0.834938429	0.003136187	0.374428677	0.004682314	0.997426907	0.003983914	0.61967842	0.003760098	0.67636165	0.004989777	0.388998185	0.005380874	0.465241461	0.003353172	0.122831315	0.008883469	0.928686935	0.002549283	0.664244409	0.002587315	0.412775418	0.004042599	0.605898446	0.006344208	0.669463677	0.003427711	0.849987189	0.001383132	0.373033248	0.004212534	0.799861657	0.001356549	0.544361166	0.002828512
190	ctx_rh_S_front_inf	0.999875031	0.004203091	0.990650814	0.002195712	0.995246687	0.003430788	0.298095832	0.009422354	0.340949043	0.009681763	0.856742366	0.000976245	0.672480074	0.002438473	0.963307731	0.000442273	0.497565657	0.003674838	0.997426907	0.001625223	0.776075838	0.002170247	0.957271568	0.000803559	0.477595543	0.004141854	0.450292089	0.003685858	0.798462234	0.001475048	0.928686935	0.005963514	0.605152299	0.003356385	0.566998842	0.003065738	0.641442765	0.003289535	0.560702987	0.005012032	0.528775827	0.005513461	0.956573537	0.000281233	0.302778754	0.005316657	0.37527575	0.004312956
191	ctx_rh_S_front_middle	0.999875031	0.004479371	0.990650814	0.004850413	0.995246687	0.000341669	0.519784787	0.0033834	0.584659403	0.003260129	0.952693536	-0.000235265	0.544778257	0.003895148	0.828260304	0.004931306	0.688790672	0.002257356	0.997426907	0.003388228	0.7700264	0.002616992	0.956834689	-0.000878748	0.76883202	0.001616597	0.530837583	0.003060378	0.417752051	0.004584004	0.942309727	0.001302596	0.952397887	0.000397533	0.685789821	0.001981252	0.733707258	0.002331724	0.873719611	0.001109263	0.817106683	-0.001795467	0.386499115	0.004558473	0.932543244	-0.000556591	0.73109194	-0.001750214
192	ctx_rh_S_front_sup	0.999875031	0.006164474	0.990650814	0.007314793	0.995246687	7.45281178769495e-05	0.923254909	0.000568191	0.942573295	0.000630289	0.748399879	-0.001591299	0.544778257	0.003382072	0.675778216	0.005422402	0.531327554	0.003063474	0.997426907	-0.001055654	0.799748353	0.001579125	0.887106317	-0.001590624	0.534980333	0.002968542	0.394872455	0.004036673	0.891814099	0.000710791	0.928686935	0.005520859	0.844487488	0.00123952	0.884262183	0.000612453	0.704132545	0.002301373	0.803205977	0.001889577	0.937702883	0.000696536	0.590973564	0.002321231	0.611753468	0.002484117	0.393036319	0.003680778
193	ctx_rh_S_interm_prim-Jensen	0.999875031	-0.000420443	0.990650814	-0.004172428	0.995246687	0.004257755	0.378107694	0.009048155	0.449868371	0.009104575	0.465187019	0.007134277	0.514290081	0.007638716	0.876520196	0.004469294	0.432637869	0.008342455	0.997426907	0.006221153	0.600395233	0.00967308	0.794642783	0.004876894	0.475394095	0.007833167	0.359753417	0.009075863	0.310008756	0.010774868	0.928686935	0.010368229	0.507779397	0.008645292	0.58724615	0.005465926	0.924522382	0.001175998	0.614509666	0.007845872	0.547367464	0.009622982	0.386499115	0.007861265	0.305199209	0.009854363	0.463902962	0.006413612
194	ctx_rh_S_intrapariet_and_P_trans	0.999875031	-0.002751597	0.990650814	-0.003864023	0.995246687	-0.003627075	0.298095832	0.007850169	0.380958486	0.007437518	0.738605285	0.001759899	0.437934201	0.004703423	0.832017454	0.003806306	0.344800986	0.005254516	0.997426907	0.005883773	0.61967842	0.00375148	0.691853547	0.003968524	0.388998185	0.00517661	0.374201084	0.004365444	0.295461581	0.005629473	0.928686935	0.005146905	0.465158833	0.005543353	0.387945652	0.004347771	0.777220345	0.001738403	0.57934875	0.004523245	0.547367464	0.004852865	0.296296776	0.005063852	0.553125791	0.002988418	0.578361459	0.002542217
195	ctx_rh_S_oc-temp_lat	0.999875031	-0.001271777	0.990650814	-0.001783434	0.995246687	0.000289431	0.887312514	-0.000703648	0.945219003	-0.000452398	0.794755653	-0.001007641	0.917791108	0.000455866	0.940719939	-0.000597857	0.725509519	-0.001278887	0.997426907	0.001044306	0.974145008	-0.000334033	0.705218941	-0.002841052	0.493161734	-0.002915956	0.546869118	0.002041665	0.794468044	0.001078755	0.928686935	-0.001583502	0.688178077	-0.001890763	0.532979924	0.002519865	0.614825082	-0.00286573	0.653679361	-0.002903402	0.717011213	-0.001999999	0.956573537	-0.000230609	0.783324202	-0.001188838	0.860089659	-0.000734411
196	ctx_rh_S_oc-temp_med_and_Lingual	0.999875031	-0.00159775	0.990650814	0.000561701	0.995246687	0.000680084	0.484887547	0.002451846	0.586488254	0.00212148	0.334802585	-0.004319377	0.656883726	0.001800368	0.907437176	0.001423327	0.576696975	0.002059149	0.997426907	0.000236413	0.983710386	0.000123877	0.878750908	0.001332169	0.45735896	0.003096422	0.467379925	0.002431525	0.122831315	0.006458139	0.928686935	0.002744481	0.77186351	0.00127569	0.408638472	0.0030768	0.641442765	0.00235433	0.854180108	0.000917014	0.985926954	-0.000268193	0.293335053	0.003861359	0.779822966	0.001124111	0.673290343	0.001423846
197	ctx_rh_S_oc_middle_and_Lunatus	0.999875031	0.008219326	0.990650814	0.007698668	0.995246687	0.0027446	0.974661522	-0.000154306	0.951588549	-0.000316662	0.451443526	-0.004661504	0.618836575	0.003390272	0.845738631	0.003273639	0.514084552	0.004097565	0.997426907	-0.00866607	0.61967842	0.004527991	0.996586895	-1.64E-05	0.550306033	0.003477091	0.329733593	0.006509873	0.54333454	0.00396561	0.928686935	0.007637795	0.730051598	0.002575695	0.988672857	5.3466269054978e-05	0.605898446	0.005058438	0.560702987	0.005806049	0.578281701	-0.004732871	0.617648628	0.002583909	0.744101268	0.002118537	0.869742379	0.000940321
198	ctx_rh_S_oc_sup_and_transversal	0.999875031	-0.00126772	0.990650814	0.000617037	0.995246687	0.001415843	0.521144862	0.002660737	0.604339998	0.002410333	0.574601795	-0.002499412	0.917791108	0.000512264	0.918132354	0.000820655	0.540933362	0.002718317	0.997426907	0.000182507	0.974145008	0.000308183	0.706505508	0.00301714	0.388998185	0.004633731	0.505465457	0.002626145	0.867402646	0.000947985	0.928686935	0.00418282	0.515111133	0.003624203	0.888273575	-0.000516202	0.658959473	0.002447899	0.599247755	0.003677514	0.528775827	0.004682907	0.39584371	0.003407918	0.783324202	0.001295292	0.522908438	0.002606726
199	ctx_rh_S_occipital_ant	0.999875031	0.006764017	0.990650814	0.007068736	0.995246687	0.004014308	0.463035201	0.004034358	0.537692782	0.003796481	0.876468813	0.000870355	0.566274294	0.003629828	0.850540924	0.002948268	0.44819143	0.004451817	0.997426907	-0.00487367	0.7700264	0.002509036	0.89431795	0.001672289	0.515210847	0.003682458	0.450292089	0.004007793	0.365267901	0.005238222	0.928686935	0.002580164	0.515111133	0.004640533	0.589740938	0.00303799	0.62473242	0.003934609	0.896173405	0.000879288	0.908577495	-0.001076361	0.644269635	0.002218017	0.973459136	-0.000125482	0.831995208	-0.001205294
200	ctx_rh_S_orbital-H_Shaped	0.999875031	-0.000625294	0.990650814	-0.000451657	0.995246687	-0.00047338	0.512237736	0.001637429	0.645577016	0.001265938	0.334802585	-0.002894117	0.723733255	0.001049661	0.916561388	0.000720226	0.690483981	0.001037106	0.997426907	0.001503675	0.778655592	0.000971125	0.856028752	0.001068131	0.654070319	0.001106647	0.919819185	-0.000244402	0.593668109	0.001499185	0.928686935	0.002216804	0.952397887	0.00021431	0.685789821	0.000935618	0.917189758	0.000342826	0.73253008	0.001479366	0.578281701	0.002099192	0.625211599	0.001102492	0.690422401	0.00114333	0.282033992	0.002710802
201	ctx_rh_S_orbital_lateral	0.999875031	0.003518153	0.990650814	0.003563809	0.995246687	0.003565626	0.484699183	0.004496889	0.537692782	0.004498144	0.952693536	0.000384312	0.989721596	-8.30E-05	0.990547085	0.000332123	0.954437544	-0.000305651	0.997426907	-0.006032238	0.778655592	-0.00264418	0.996586895	0.000446058	0.833544506	-0.001454764	0.540288117	0.00362673	0.390417337	0.006290114	0.942309727	-0.001711902	0.975001894	-0.000203036	0.70500094	0.002257707	0.704132545	-0.003105825	0.99677348	3.51418979309351e-05	0.575031183	0.00619278	0.584578997	0.003462997	0.325807553	0.006501605	0.270403071	0.007147498
202	ctx_rh_S_orbital_med-olfact	0.999875031	-2.50E-05	0.990650814	-0.000603411	0.995246687	0.002875508	0.92526024	0.000400088	0.988151721	4.86430026192488e-05	0.793185046	-0.000963979	0.756049952	0.001285317	0.876520196	-0.001662041	0.827811893	0.000766059	0.997426907	-0.005502014	0.600395233	0.003738511	0.956834689	0.00069714	0.981172045	7.27140304123861e-05	0.79228175	0.000856687	0.619062311	0.002048448	0.928686935	-0.001582476	0.88005486	0.000706584	0.655804269	0.001659399	0.942986234	0.000325333	0.92883935	-0.000357628	0.736118183	-0.001628651	0.935438092	-0.000323629	0.679441294	-0.001685614	0.739660234	-0.001144912
203	ctx_rh_S_parieto_occipital	0.999875031	0.000314917	0.990650814	0.000944578	0.995246687	0.000952816	0.298095832	0.004319149	0.380958486	0.004128161	0.856742366	-0.000680274	0.406799445	0.003802355	0.834938429	0.002192934	0.324611878	0.004008263	0.997426907	0.000493102	0.61967842	0.00268393	0.67636165	0.003565068	0.388998185	0.003668446	0.410586465	0.00281936	0.145285109	0.00606325	0.928686935	0.001967295	0.519325186	0.002905847	0.184455321	0.005144277	0.605898446	0.003572953	0.560702987	0.004365212	0.578281701	0.002592892	0.278470017	0.003807639	0.677965358	0.001562794	0.679905846	0.001309355
204	ctx_rh_S_pericallosal	0.999875031	0.000908321	0.990650814	0.000328697	0.995246687	0.000714042	0.298095832	0.006479968	0.380958486	0.006507156	0.278444439	-0.005730292	0.489002407	0.003697857	0.963307731	0.000395643	0.27721601	0.00529629	0.997426907	9.47223731478162e-05	0.600395233	0.004623017	0.67636165	0.003884865	0.388632217	0.005454695	0.237871735	0.006931049	0.467947471	0.003326698	0.928686935	0.001979758	0.465158833	0.005706236	0.225318927	0.004858391	0.605898446	0.00495826	0.599247755	0.003508259	0.581796216	0.00295405	0.373033248	0.0034557	0.373611391	0.003566415	0.296691773	0.003988018
205	ctx_rh_S_postcentral	0.999875031	-5.44E-07	0.990650814	-0.002616258	0.995246687	-0.005199533	0.46982055	0.003725952	0.556051393	0.003463127	0.752372449	-0.001722179	0.544778257	0.003755917	0.832017454	0.003775568	0.421532034	0.004582069	0.997426907	-0.00029591	0.898615281	0.001088709	0.705218941	0.003779937	0.515210847	0.003454857	0.450292089	0.003737027	0.611326086	0.002897999	0.928686935	0.003231754	0.519325186	0.004027352	0.375468554	0.004700296	0.823976153	0.001428821	0.899859159	0.000706063	0.528775827	0.005420689	0.352199687	0.004462276	0.627670224	0.00255204	0.550420476	0.002774978
206	ctx_rh_S_precentral-inf-part	0.999875031	-0.000575806	0.990650814	-0.001032446	0.995246687	-0.000448475	0.46256543	0.003364224	0.537692782	0.003063384	0.705343901	-0.001817519	0.412160708	0.004659719	0.916561388	0.00154825	0.44819143	0.003612961	0.997426907	0.003473468	0.600395233	0.004445562	0.887106317	0.001496601	0.62244972	0.002083817	0.373465056	0.004047017	0.122831315	0.009443316	0.962939899	-0.00056689	0.749104586	0.001778572	0.191765313	0.006361368	0.68453206	0.002390319	0.847231738	0.001288874	0.889581776	0.000968213	0.39584371	0.003593545	0.258473269	0.005372923	0.441880378	0.003209339
207	ctx_rh_S_precentral-sup-part	0.999875031	0.000792543	0.990650814	0.00086587	0.995246687	-0.002370835	0.298095832	0.005930706	0.380958486	0.0058729	0.278444439	-0.006988188	0.597002074	0.002667944	0.895670729	0.001797879	0.444956262	0.003595232	0.997426907	0.001231236	0.735668532	0.002579468	0.67636165	0.005305875	0.388998185	0.00446656	0.347450651	0.00445275	0.321589448	0.004741836	0.942309727	0.001252674	0.716101668	0.001990456	0.589740938	0.002369814	0.605898446	0.005495498	0.818871461	0.001558373	0.528775827	0.005176365	0.361808482	0.003778674	0.305199209	0.004396371	0.67145891	0.001727391
208	ctx_rh_S_suborbital	0.999875031	0.002249818	0.990650814	0.00250285	0.995246687	-0.003852358	0.369837913	0.004308343	0.44019045	0.004319289	0.334802585	-0.004943947	0.984695261	0.00012274	0.834938429	-0.002971158	0.848941775	0.000705351	0.997426907	0.000491943	0.757427018	0.002384004	0.956834689	0.00071143	0.702622395	0.001579003	0.768225201	0.001157639	0.987311341	0.00013532	0.962939899	-0.00041453	0.952397887	-0.000374626	0.753137027	0.001240055	0.645044652	0.002770059	0.720515234	0.002739595	0.988489025	-0.000219903	0.967884156	-0.000164347	0.826753362	0.001124012	0.601888148	0.002245614
209	ctx_rh_S_subparietal	0.999875031	0.003449957	0.990650814	0.002419919	0.995246687	-0.000304316	0.493130781	0.00320494	0.644256788	0.002431028	0.278444439	-0.007631387	0.618836575	0.002819928	0.895670729	0.002032309	0.545225169	0.003001061	0.997426907	0.00165797	0.796625096	0.001683399	0.975688532	0.000512455	0.550306033	0.002870874	0.29656816	0.00608223	0.891814099	0.000831351	0.928686935	0.002747468	0.593727726	0.003244554	0.525915762	0.003253304	0.868318988	0.001033095	0.653679361	0.003438827	0.999394438	-1.14E-05	0.597064734	0.002250166	0.932543244	0.000544853	0.536318606	0.002777687
210	ctx_rh_S_temporal_inf	0.999875031	0.003303318	0.990650814	0.002289471	0.995246687	0.002759752	0.677230558	-0.001325801	0.64073145	-0.001566828	0.518619586	-0.002035149	0.501826876	-0.002694233	0.831881311	-0.002760502	0.531953434	-0.002007388	0.997426907	-0.003388773	0.600395233	-0.003062507	0.851746076	-0.001291531	0.605858117	-0.001562022	0.450292089	-0.002239569	0.957474427	0.000188202	0.999605745	-1.10E-05	0.519325186	-0.002380493	0.673498181	-0.001249222	0.959914109	0.000119824	0.695280612	-0.001979832	0.575031183	-0.00284657	0.171833241	-0.005128266	0.466070446	-0.002224328	0.65711538	-0.001321412
211	ctx_rh_S_temporal_sup	0.999875031	0.000807344	0.990650814	0.000684885	0.995246687	-0.000220467	0.95866803	-0.000119797	0.871942186	-0.000560486	0.952693536	0.000111332	0.970669909	-0.000121174	0.963307731	0.000244933	0.954437544	-0.000127095	0.997426907	0.00029511	0.974145008	-0.000136511	0.996586895	4.18730074487731e-05	0.900076456	-0.000367312	0.69668696	-0.000944416	0.657919974	0.001224227	0.999605745	-2.63E-05	0.928040416	-0.000320031	0.883330896	-0.000349845	0.704132545	-0.001198529	0.919208965	-0.000288815	0.751449204	0.00102685	0.293335053	0.002766079	0.783324202	-0.000762426	0.67145891	0.001043055
212	ctx_rh_S_temporal_transverse	0.999875031	0.003440157	0.990650814	0.002555655	0.995246687	0.000239081	0.30460624	0.006272473	0.380958486	0.006032265	0.699999243	-0.00221211	0.623887828	0.003153286	0.916561388	0.00195142	0.545225169	0.003468226	0.997426907	0.001553896	0.832557618	0.001595818	0.828009766	0.002511922	0.493161734	0.004152622	0.374201084	0.00493799	0.529418492	0.003930573	0.942309727	0.001214621	0.519325186	0.004553104	0.412775418	0.004571874	0.790123653	0.00175366	0.854180108	0.001394603	0.581796216	0.004037009	0.264666348	0.006617699	0.263875928	0.006313744	0.270403071	0.005984925
213	ctx_rh_Unknown	0.999875031	0.004747458	0.990650814	0.003337075	0.995246687	-0.000385274	0.422749257	0.004634654	0.557163844	0.003570943	0.490515462	-0.003957224	0.544778257	0.004059638	0.916561388	0.001594328	0.531327554	0.003746859	0.997426907	-0.009847446	0.600395233	0.006077045	0.996586895	0.000199559	0.651099934	0.002503112	0.536596802	0.003162128	0.801685121	0.001650819	0.928686935	0.003919615	0.88005486	0.001107558	0.589740938	0.003138853	0.790123653	0.001773215	0.653679361	0.004152181	0.740198828	0.002473073	0.343931934	0.005350047	0.760479185	0.001947364	0.543506986	0.003312416
214	AllcorticalROIs	0.999875031	-0.000650902	0.990650814	0.000271075	0.995246687	0.001105668	0.298095832	0.003466923	0.380958486	0.00315759	0.373275632	-0.002323062	0.409583088	0.002636999	0.834938429	0.001415939	0.27721601	0.00403081	0.997426907	0.001441653	0.607149816	0.002268062	0.67636165	0.003525073	0.23476897	0.004782011	0.237871735	0.00441885	0.146620284	0.004151239	0.928686935	0.003137561	0.465158833	0.00384126	0.211499307	0.003265833	0.605898446	0.003852651	0.445557538	0.004247973	0.578281701	0.001917171	0.171833241	0.003834299	0.176303924	0.003535099	0.268010287	0.002755567
[truncated: 134 more columns]
