# Supplementary material for: Widespread associations between behavioral metrics and brain microstructure in ASD suggest age mediates subtypes of ASD
Source: Imaging Neurosci (Camb). 2025 Sep 10;3:IMAG.a.144. doi: 10.1162/IMAG.a.144 (PMC12423640; doi:10.1162/IMAG.a.144)
Supplement: Supplementary Material [file IMAG.a.144_supp.zip › Supplementary_Table_S4.csv]

	ROI	acqorlossoflang_aphrase_pval	acqorlossoflang_aphrase_slope	acqorlossoflang_aword_pval	acqorlossoflang_aword_slope	acqorlossoflang_loslang_pval	acqorlossoflang_loslang_slope	awr_raw_pval	awr_raw_slope	awr_tscore_pval	awr_tscore_slope	behavioraltotal_pval	behavioraltotal_slope	brief_p_bri_pval	brief_p_bri_slope	brief_p_ec_pval	brief_p_ec_slope	brief_p_gec_pval	brief_p_gec_slope	brief_p_inconsistency_pval	brief_p_inconsistency_slope	brief_p_inhibit_pval	brief_p_inhibit_slope	brief_p_iniitiate_pval	brief_p_iniitiate_slope	brief_p_mi_pval	brief_p_mi_slope	brief_p_monitor_pval	brief_p_monitor_slope	brief_p_negativity_pval	brief_p_negativity_slope	brief_p_om_pval	brief_p_om_slope	brief_p_po_pval	brief_p_po_slope	brief_p_shift_pval	brief_p_shift_slope	brief_p_wm_pval	brief_p_wm_slope	cbcl_adhd_pval	cbcl_adhd_slope	cbcl_affective_pval	cbcl_affective_slope	cbcl_aggressive_pval	cbcl_aggressive_slope	cbcl_anxiety_pval	cbcl_anxiety_slope	cbcl_anxious_pval	cbcl_anxious_slope
1	AllWhiteMatter	0.982999729	-0.001662534	0.987389046	-0.001456843	0.991987216	0.001619658	0.999282885	-0.001124578	0.991885795	-0.00157401	0.957433182	-0.0021265	0.992677978	-0.000752858	0.995668446	-0.000850475	0.961749703	-0.001428899	0.313293845	0.005468485	0.960344504	-0.001990201	0.983286946	0.001885406	0.979777193	-0.001125884	0.848698946	-0.001821009	0.817701163	0.002428108	0.45220451	-0.0041115	0.998905057	7.8768540290773e-05	0.997278324	0.001240871	0.91786044	-0.001128374	0.716389872	-0.002298472	0.981941555	0.001189322	0.991782303	-0.000675428	0.984084709	-9.34E-05	0.974972749	0.000523753
2	Middle cerebellar peduncle	0.982999729	-0.004128127	0.987389046	-5.52E-05	0.991987216	-0.000400413	0.999282885	-0.001506425	0.991885795	-0.001801189	0.97354864	-0.001480156	0.992677978	0.00115467	0.995668446	-0.000213453	0.972952007	-0.001122287	0.048628303	0.011345617	0.983550576	-0.000291414	0.983286946	0.001435964	0.993901379	-0.000555667	0.75732437	-0.002988095	0.80819835	0.003501457	0.862735577	-0.00100069	0.996155417	-0.002891882	0.997278324	0.003567417	0.91786044	-0.001000825	0.975497444	0.000663743	0.981941555	0.001476932	0.991782303	0.001724958	0.92534127	-0.002284899	0.920629377	-0.002773928
3	Pontine crossing tract (a part of MCP)	0.982999729	-0.006605544	0.987389046	-0.006070658	0.991987216	-0.002216757	0.999282885	-0.003737255	0.991885795	-0.003946017	0.97354864	-0.00019546	0.992677978	0.000714408	0.995668446	0.000467017	0.95597358	-0.004949054	0.213027943	0.010134832	0.971559295	-0.00145279	0.983286946	-0.004085777	0.961968045	-0.006242049	0.75732437	-0.005857846	0.80819835	0.004586947	0.625814809	-0.004087202	0.996155417	-0.00749128	0.997278324	0.003417303	0.91786044	-0.005260533	0.78825794	-0.002396205	0.981941555	-0.003197039	0.991782303	-0.002162494	0.92534127	-0.004786703	0.920629377	-0.007768053
4	Genu of corpus callosum	0.982999729	-0.004442826	0.987389046	-0.005276048	0.991987216	0.004566738	0.999282885	0.003996916	0.991885795	0.002935119	0.957433182	-0.003031128	0.992677978	0.002736667	0.995668446	0.00163107	0.95597358	0.002811369	0.407085543	0.007848335	0.983550576	0.000307806	0.983286946	0.00723888	0.979777193	0.002062377	0.999092406	9.24290324296397e-05	0.80819835	0.008434019	0.713277225	-0.003173372	0.996155417	0.003183461	0.997278324	0.006081324	0.91786044	0.00217247	0.915285165	0.001563961	0.981941555	0.006501662	0.991782303	0.004886362	0.92534127	0.005969606	0.920629377	0.005209862
5	Body of corpus callosum	0.982999729	-0.002451362	0.987389046	-0.002612305	0.991987216	-0.000856471	0.999282885	-0.001304617	0.991885795	-0.002031875	0.957433182	-0.005383673	0.992677978	-0.000165709	0.995668446	0.000772432	0.988589816	-0.000287173	0.603657977	0.003645201	0.960344504	-0.003079969	0.983286946	0.003286154	0.998828533	0.000276864	0.955630455	-0.00056826	0.80819835	0.004327023	0.626279431	-0.003978519	0.996155417	0.002198008	0.997278324	0.002550526	0.959084565	-0.000788658	0.845500455	-0.00174674	0.981941555	0.00208972	0.991782303	0.00018771	0.983994791	0.000194529	0.920629377	0.002032251
6	Splenium of corpus callosum	0.982999729	-0.000563552	0.987389046	-0.000613695	0.991987216	-0.000166057	0.999282885	0.001676729	0.991885795	0.000856233	0.957433182	-0.002732002	0.992677978	-0.001906408	0.995668446	-0.000381934	0.972952007	-0.001885988	0.663039478	0.003476206	0.971559295	-0.002196352	0.983286946	0.001824476	0.988626402	-0.001215038	0.799820615	0.003660568	0.80819835	-0.00468105	0.710343434	-0.003866006	0.998905057	-0.000162561	0.997278324	-0.002458142	0.91786044	-0.002489533	0.982892313	0.0003535	0.981941555	0.001438928	0.991782303	0.001351358	0.92534127	-0.003121218	0.920629377	0.002122993
7	Fornix (column and body of fornix)	0.982999729	0.004198684	0.987389046	0.001199922	0.991987216	-0.003278965	0.999282885	0.001792851	0.991885795	0.001898023	0.97354864	-0.002746057	0.992677978	0.003070942	0.995668446	0.003056386	0.95597358	0.00259291	0.415608885	0.007719676	0.973567888	-0.001358133	0.983286946	0.004018581	0.961968045	0.002960144	0.976923961	-0.000395643	0.80819835	0.007557834	0.713277225	0.003282652	0.996155417	0.004528251	0.997278324	0.005920539	0.925240383	0.001325394	0.982892313	0.000399962	0.981941555	0.006823824	0.991782303	0.002170988	0.950456041	-0.000700958	0.974984455	-0.000805681
8	Corticospinal tract R	0.982999729	-0.002900255	0.987389046	-0.003867238	0.991987216	0.001804649	0.999282885	-0.002666713	0.991885795	-0.002549506	0.97354864	0.000448142	0.992677978	-0.000264654	0.995668446	-6.05E-05	0.972952007	-0.001210446	0.062652294	0.009931172	0.960344504	-0.002411723	0.983286946	0.0004239	0.979777193	-0.001354411	0.848698946	-0.002123017	0.80819835	0.003542504	0.736878795	-0.001914351	0.996155417	-0.000470689	0.997278324	0.00203502	0.91786044	-0.002385497	0.734593865	-0.002445313	0.987296388	0.000199025	0.991782303	-0.002593884	0.92534127	-0.002075287	0.920629377	-0.003217002
9	Corticospinal tract L	0.982999729	-0.003342105	0.987389046	-0.003459304	0.991987216	0.004546927	0.999282885	-0.002379269	0.991885795	-0.002197298	0.97354864	0.000632821	0.992677978	-0.00178155	0.995668446	-0.002159924	0.95597358	-0.002676206	0.38040304	0.005775978	0.960344504	-0.002741688	0.983286946	-0.001867528	0.961968045	-0.001944484	0.75732437	-0.00297297	0.962571471	0.000629421	0.653177172	-0.002972349	0.996155417	-0.00107196	0.997278324	0.000781149	0.972159153	-0.000356937	0.982892313	-0.000458092	0.981941555	-0.000614922	0.991782303	-0.001817253	0.92534127	-0.002957899	0.920629377	-0.003332622
10	Medial lemniscus R	0.982999729	-0.002584732	0.987389046	-0.00450782	0.991987216	-0.002225361	0.999282885	-0.00025545	0.991885795	-0.000639601	0.957433182	0.004327734	0.992677978	0.00240411	0.995668446	0.003722457	0.95597358	-0.002970896	0.514750512	0.005039353	0.983550576	0.000118633	0.983286946	-0.000498788	0.961968045	-0.005443736	0.75732437	-0.004752006	0.80819835	0.008824532	0.456133822	-0.005996716	0.996155417	-0.00523686	0.997278324	0.002552919	0.91786044	-0.005037138	0.718719391	-0.003447695	0.981941555	0.00245858	0.991782303	-0.003854591	0.92534127	-0.003129986	0.920629377	-0.005358727
11	Medial lemniscus L	0.982999729	-0.004541825	0.987389046	-0.003107566	0.991987216	-0.003003527	0.999282885	0.004507765	0.991885795	0.003901358	0.957433182	0.005073954	0.992677978	0.004071872	0.995668446	0.005201044	0.958164151	-0.002807886	0.793889873	0.002322864	0.974991823	0.001325332	0.983286946	-0.001601949	0.961968045	-0.004065197	0.75732437	-0.005607689	0.80819835	0.010797146	0.555362002	-0.005901257	0.996155417	-0.007336971	0.997278324	0.004211798	0.91786044	-0.002895746	0.99154628	-6.82E-05	0.981941555	0.003661889	0.991782303	-0.001834325	0.983994791	-0.000227323	0.920629377	-0.003877981
12	Inferior cerebellar peduncle R	0.982999729	-0.003719609	0.987389046	-0.001871434	0.991987216	0.000559584	0.999282885	-0.000202769	0.991885795	-0.000339953	0.97354864	0.001141492	0.992677978	0.001301797	0.995668446	0.002474387	0.97319784	-0.000865227	0.235224904	0.007378668	0.983550576	-0.000169239	0.983286946	-0.000439234	0.988626402	-0.000730713	0.75732437	-0.0029731	0.80819835	0.007543743	0.773929436	-0.00173127	0.996155417	-0.003002694	0.997278324	0.000747991	0.91786044	-0.00108875	0.952642913	0.000851326	0.981941555	0.002302653	0.991782303	-0.001093539	0.92534127	-0.004154837	0.920629377	-0.00406857
13	Inferior cerebellar peduncle L	0.982999729	-0.001943506	0.987389046	0.000447098	0.991987216	0.001422551	0.999282885	0.001920768	0.991885795	0.00155376	0.957433182	0.001663092	0.992677978	0.002946181	0.995668446	0.002129704	0.986726182	0.000504273	0.213027943	0.006938959	0.960344504	0.003149655	0.983286946	0.001271173	0.998828533	0.000415989	0.926305553	-0.000699097	0.80819835	0.004256132	0.839486946	-0.001137888	0.996155417	-0.001661955	0.997278324	0.00233211	0.959084565	-0.00050009	0.579372814	0.003127554	0.981941555	0.002954563	0.991782303	0.00282507	0.950456041	-0.000837965	0.920629377	-0.001686282
14	Superior cerebellar peduncle R	0.982999729	-0.001586506	0.987389046	-0.002201234	0.991987216	0.001668737	0.999282885	-8.78E-05	0.991885795	-0.000171178	0.97354864	0.00054853	0.992677978	-0.00163649	0.995668446	-0.001589899	0.95597358	-0.002613602	0.61915763	0.002493619	0.971559295	-0.001370244	0.983286946	-0.001156594	0.961968045	-0.002424865	0.75732437	-0.003131686	0.81633928	-0.002608496	0.534305913	-0.003352349	0.996155417	-0.00138683	0.997278324	-0.000980264	0.91786044	-0.001127296	0.567394699	-0.003712891	0.981941555	-0.001635486	0.991782303	-0.004158175	0.92534127	-0.002481299	0.920629377	-0.003878158
15	Superior cerebellar peduncle L	0.982999729	-0.000137406	0.987389046	-0.0016103	0.991987216	0.00163278	0.999282885	-0.002184163	0.991885795	-0.002161475	0.97354864	0.000516467	0.992677978	-0.003227309	0.995668446	-0.004001175	0.95597358	-0.004835236	0.62988873	0.001927283	0.960344504	-0.003432459	0.983286946	-0.002496153	0.961968045	-0.004960848	0.714563596	-0.005174717	0.80819835	-0.002311968	0.45220451	-0.005753631	0.996155417	-0.004349355	0.997278324	-0.000377039	0.91786044	-0.002855685	0.464496574	-0.003781937	0.981941555	-0.003441943	0.991782303	-0.00450653	0.92534127	-0.003275202	0.920629377	-0.003802343
16	Cerebral peduncle R	0.982999729	-0.001890794	0.987389046	-0.002515064	0.991987216	0.000570768	0.999282885	-0.005412537	0.991885795	-0.005527285	0.957433182	-0.001801119	0.992677978	-0.003011172	0.995668446	-0.002384053	0.95597358	-0.003544272	0.224243427	0.00620492	0.960344504	-0.004148159	0.989011461	7.13165541207757e-05	0.961968045	-0.002811015	0.75732437	-0.004836596	0.976586449	0.00032972	0.45220451	-0.004414629	0.996155417	-0.001167778	0.997278324	-0.00087466	0.91786044	-0.002408966	0.464496574	-0.004641486	0.981941555	-0.001211835	0.991782303	-0.003939367	0.92534127	-0.004966282	0.920629377	-0.004547589
17	Cerebral peduncle L	0.982999729	-0.001560788	0.987389046	-0.002484759	0.991987216	0.002408661	0.999282885	-0.004173748	0.991885795	-0.004215839	0.97354864	-0.000196871	0.992677978	0.000427242	0.995668446	-0.000227001	0.95597358	-0.001730131	0.49923773	0.003956744	0.983550576	-0.000376917	0.998255243	-5.74E-06	0.961968045	-0.002400777	0.759753108	-0.002799585	0.80819835	0.003473613	0.45220451	-0.004571693	0.996155417	-0.001355274	0.997278324	0.002023162	0.91786044	-0.000949281	0.773408283	-0.001896746	0.981941555	-0.000992306	0.991782303	-0.00200617	0.92534127	-0.003307452	0.920629377	-0.004637839
18	Anterior limb of internal capsule R	0.982999729	-0.00357776	0.987389046	-0.005447603	0.991987216	0.000895133	0.999282885	0.001380154	0.991885795	0.001256258	0.97354864	-0.001255955	0.992677978	0.000974079	0.995668446	-0.001485047	0.988715785	0.000224262	0.478474677	0.004783805	0.973567888	0.001118155	0.983286946	0.003966632	0.998828533	0.000513575	0.930323892	-0.000809649	0.80819835	0.006254714	0.452683693	-0.0050719	0.996155417	0.000869603	0.997278324	0.003946104	0.91786044	0.003185903	0.982892313	0.000124484	0.981941555	0.002546479	0.991782303	-0.000710649	0.92534127	0.002307969	0.983529427	0.000155209
19	Anterior limb of internal capsule L	0.982999729	-0.003355182	0.987389046	-0.004795139	0.991987216	0.000507195	0.999282885	0.000693054	0.991885795	0.000464364	0.97354864	0.000198793	0.992677978	0.00066307	0.995668446	-0.001022274	0.988589816	-0.000269246	0.248142328	0.008768606	0.983550576	7.28611394428714e-05	0.983286946	0.003936824	0.998828533	-2.78E-05	0.900515126	-0.00162671	0.80819835	0.006707351	0.676363152	-0.003481065	0.996155417	0.00073536	0.997278324	0.003752996	0.91786044	0.001597132	0.982892313	0.00035116	0.981941555	0.001013575	0.991782303	-0.000443149	0.92534127	0.001775437	0.974972749	-0.0007594
20	Posterior limb of internal capsule R	0.982999729	-0.002778687	0.987389046	-0.00387089	0.991987216	0.001915479	0.999282885	-0.00481414	0.991885795	-0.005073743	0.97354864	-0.000832205	0.992677978	-0.000162239	0.995668446	-0.000133773	0.95597358	-0.002965147	0.244162403	0.009269934	0.960344504	-0.003263263	0.983286946	0.001015973	0.961968045	-0.003350855	0.75732437	-0.004177323	0.80819835	0.005600363	0.45220451	-0.007576582	0.996155417	-0.00195014	0.997278324	0.003832373	0.91786044	-0.002188131	0.467170424	-0.006731032	0.981941555	-0.00183335	0.991782303	-0.00344313	0.92534127	-0.003478562	0.920629377	-0.003515951
21	Posterior limb of internal capsule L	0.982999729	-0.001626779	0.987389046	-0.003522481	0.991987216	0.000913835	0.999282885	-0.004532705	0.991885795	-0.004685354	0.97354864	-0.000149872	0.992677978	0.000153079	0.995668446	-0.000355758	0.961749703	-0.002157429	0.415608885	0.006721202	0.971559295	-0.0018779	0.983286946	0.001862181	0.961968045	-0.002283832	0.885087241	-0.001965411	0.80819835	0.006916243	0.45220451	-0.006689796	0.996155417	-0.000909844	0.997278324	0.003459491	0.91786044	-0.001391822	0.857644357	-0.001603028	0.987296388	0.000193304	0.991782303	-0.000312094	0.950456041	-0.001127988	0.920629377	-0.003184568
22	Retrolenticular part of internal capsule R	0.982999729	-0.00358248	0.987389046	-0.00224881	0.991987216	0.004885752	0.999282885	-0.005295972	0.991885795	-0.005338967	0.97354864	-0.002475481	0.992677978	-0.002996428	0.995668446	-0.00280505	0.95597358	-0.004393722	0.369576342	0.009407252	0.960344504	-0.005483733	0.988862671	-0.000289786	0.961968045	-0.003294846	0.75732437	-0.005218359	0.911363427	0.002039204	0.45220451	-0.0093146	0.996155417	0.000456555	0.997278324	0.001022839	0.91786044	-0.003099676	0.579372814	-0.006157727	0.981941555	-0.00389113	0.991782303	-0.004206468	0.92534127	-0.004427345	0.920629377	-0.002944656
23	Retrolenticular part of internal capsule L	0.982999729	-0.00351556	0.987389046	-0.002132033	0.991987216	0.003195926	0.999282885	-0.002000765	0.991885795	-0.001886075	0.97354864	-0.001243166	0.992677978	-0.004292671	0.995668446	-0.005122698	0.95597358	-0.004654724	0.49923773	0.006079382	0.960344504	-0.004738695	0.983286946	0.001087961	0.961968045	-0.003010724	0.75732437	-0.004480679	0.923047356	0.001840447	0.45220451	-0.008645654	0.996155417	-0.001679744	0.997278324	-0.000974998	0.91786044	-0.002551715	0.579372814	-0.005205778	0.981941555	-0.002141689	0.991782303	-0.002562929	0.92534127	-0.003520509	0.920629377	-0.002294547
24	Anterior corona radiata R	0.982999729	-0.00019121	0.987389046	-0.002218915	0.991987216	0.004986789	0.999282885	0.003954594	0.991885795	0.00348845	0.97354864	-0.001901854	0.992677978	0.001974284	0.995668446	0.00032015	0.95597358	0.002292977	0.49923773	0.005410316	0.971559295	0.001699595	0.983286946	0.005308551	0.961968045	0.002049061	0.914138204	0.001222237	0.80819835	0.003944888	0.856420754	-0.001467442	0.996155417	0.003991366	0.997278324	0.003464011	0.91786044	0.001748033	0.836760675	0.001895173	0.981941555	0.005665269	0.991782303	0.002604306	0.92534127	0.007001063	0.920629377	0.005186163
25	Anterior corona radiata L	0.982999729	-0.00192368	0.987389046	-0.002357579	0.991987216	0.004577085	0.999282885	0.000686069	0.991885795	0.000245791	0.957433182	-0.00319899	0.992677978	-0.000320255	0.995668446	-0.001788467	0.991504123	0.000145754	0.480972117	0.005541611	0.983550576	-0.000624035	0.983286946	0.004075249	0.993901379	0.000746772	0.885087241	-0.00182706	0.81633928	0.003718635	0.676638904	-0.003552163	0.996155417	0.002544139	0.997278324	0.002018716	0.91786044	0.001485548	0.982892313	0.000235259	0.981941555	0.002774898	0.991782303	0.000762732	0.92534127	0.004042632	0.920629377	0.002126932
26	Superior corona radiata R	0.982999729	-0.000853082	0.987389046	-0.000960346	0.991987216	-0.000808071	0.999282885	-0.003219374	0.991885795	-0.003535657	0.97354864	-0.00083335	0.992677978	-0.001104793	0.995668446	-0.001116585	0.97319784	-0.001243028	0.748429705	0.002446681	0.971559295	-0.002094406	0.983286946	0.00157734	0.995713933	-0.000766168	0.849074442	-0.002685932	0.83216612	0.002844277	0.713277225	-0.003118306	0.996155417	0.000855036	0.997278324	0.000706338	0.972159153	-0.000391972	0.744020539	-0.003262117	0.981941555	0.001637026	0.991782303	-0.002540447	0.950456041	0.000610451	0.952391869	0.001406769
27	Superior corona radiata L	0.982999729	-0.001684591	0.987389046	-0.000871064	0.991987216	-0.000815641	0.999282885	-0.003453783	0.991885795	-0.003889554	0.97354864	-0.001831621	0.992677978	-0.001267711	0.995668446	-0.001257817	0.972952007	-0.001870931	0.568176036	0.004141674	0.960344504	-0.003798189	0.983286946	0.001367653	0.979777193	-0.001523774	0.885087241	-0.002043194	0.80819835	0.005284833	0.534305913	-0.00509606	0.996155417	0.000847767	0.997278324	0.002354333	0.91786044	-0.001571616	0.594222368	-0.004384739	0.981941555	-0.000575922	0.991782303	-0.003647493	0.970424065	-0.000365955	0.920629377	-0.001683504
28	Posterior corona radiata R	0.982999729	0.00143804	0.987389046	0.001324183	0.991987216	0.001578274	0.999282885	-0.00308006	0.991885795	-0.003917416	0.957433182	-0.004502572	0.992677978	-0.004471437	0.995668446	-0.002639707	0.95597358	-0.004569911	0.797490746	0.001631206	0.960344504	-0.004867242	0.983286946	-0.001221756	0.961968045	-0.004116448	0.885087241	-0.002057708	0.80819835	-0.003505894	0.605579654	-0.004164142	0.996155417	-0.001835855	0.997278324	-0.004298371	0.91786044	-0.005847081	0.411424641	-0.007897636	0.981941555	-0.003678258	0.991782303	-0.005562645	0.92534127	-0.006427327	0.920629377	-0.002580508
29	Posterior corona radiata L	0.982999729	0.000405212	0.987389046	-0.000566212	0.991987216	0.00113038	0.999282885	-0.00228298	0.991885795	-0.002901257	0.957433182	-0.002991457	0.992677978	-0.003541887	0.995668446	-0.00248488	0.95597358	-0.003987983	0.927984033	0.00062088	0.960344504	-0.003783215	0.988862671	0.000178289	0.961968045	-0.003186554	0.885087241	-0.001837495	0.867193873	-0.001935016	0.53063659	-0.004960472	0.996155417	-0.001526162	0.997278324	-0.002914134	0.91786044	-0.003743053	0.411424641	-0.007137573	0.990232737	-0.000103565	0.991782303	-0.004787065	0.92534127	-0.002512174	0.974972749	0.000911695
30	Posterior thalamic radiation (include optic radiation) R	0.982999729	-0.001992097	0.987389046	-0.000741427	0.991987216	0.004490901	0.999282885	-0.00593218	0.991885795	-0.006599148	0.97354864	-0.001622925	0.992677978	-0.003945623	0.995668446	-0.002393759	0.95597358	-0.003849067	0.427337686	0.007538158	0.960344504	-0.006876747	0.988862671	0.000257558	0.961968045	-0.003316408	0.75732437	-0.007236737	0.985566024	-0.000338947	0.542404466	-0.005864744	0.998905057	1.00825679254374e-05	0.997278324	-0.000805982	0.91786044	-0.002761374	0.491606989	-0.007456571	0.981941555	-0.002973226	0.991782303	-0.002872204	0.92534127	-0.003971745	0.972648622	-0.001247372
31	Posterior thalamic radiation (include optic radiation) L	0.982999729	-0.001293574	0.987389046	0.000413153	0.991987216	0.002742541	0.999282885	-0.004537353	0.991885795	-0.004407845	0.97354864	-0.000956655	0.992677978	-0.004387044	0.995668446	-0.005327105	0.95597358	-0.004574657	0.736644186	0.002854534	0.960344504	-0.004257489	0.983286946	-0.000820485	0.961968045	-0.003799485	0.75732437	-0.005120561	0.991470713	-0.000207974	0.45220451	-0.00758504	0.996155417	-0.000906169	0.997278324	-0.001365286	0.91786044	-0.002572237	0.467170424	-0.007434938	0.981941555	-0.001649714	0.991782303	-0.006389357	0.984084709	0.000110067	0.920629377	0.002072316
32	Sagittal stratum (include inferior longitidinal fasciculus and inferior fronto-occipital fasciculus) R	0.982999729	-0.000546053	0.987389046	0.000448331	0.991987216	0.003496887	0.999282885	-0.000757064	0.991885795	-0.001159743	0.957433182	-0.005511736	0.992677978	-0.004959093	0.995668446	-0.003926388	0.95597358	-0.004144057	0.538855816	0.004262762	0.960344504	-0.004957876	0.983286946	-0.000749055	0.961968045	-0.0029193	0.75732437	-0.004045044	0.847294263	-0.002263132	0.45220451	-0.008469485	0.996155417	0.001523374	0.997278324	-0.003568679	0.91786044	-0.002103369	0.467170424	-0.005859307	0.981941555	-0.001317453	0.991782303	-0.003093181	0.92534127	0.001920671	0.974972749	0.00071462
33	Sagittal stratum (include inferior longitidinal fasciculus and inferior fronto-occipital fasciculus) L	0.982999729	-0.002907284	0.987389046	-0.001832405	0.991987216	0.005013472	0.999282885	-0.002016783	0.991885795	-0.002224316	0.957433182	-0.006450544	0.992677978	-0.003024472	0.995668446	-0.002845864	0.95597358	-0.00214136	0.380139948	0.007432992	0.960344504	-0.004276915	0.983286946	0.001894409	0.988626402	-0.000864154	0.868069375	-0.002171815	0.976586449	-0.000468932	0.500244009	-0.005179742	0.996155417	0.001494415	0.997278324	-0.000147242	0.925240383	-0.001101555	0.700995059	-0.003342363	0.981941555	-0.000660137	0.991782303	-0.001161062	0.990857332	3.96294413847107e-05	0.928014464	0.001484377
34	External capsule R	0.982999729	-0.001527113	0.987389046	-0.001578592	0.991987216	0.001270062	0.999282885	-0.000183729	0.991885795	-0.000480957	0.957433182	-0.001915527	0.992677978	0.000183736	0.995668446	0.000105616	0.988589816	-0.000182449	0.213027943	0.004195366	0.983550576	-0.0003391	0.983286946	0.001921611	0.998828533	-0.000135496	0.885087241	-0.000819305	0.80819835	0.002395861	0.555362002	-0.002013746	0.996155417	0.000379081	0.997278324	0.000881681	0.976781385	-0.000105429	0.571854965	-0.002345224	0.981941555	0.001654413	0.991782303	-0.000493318	0.92534127	0.001227542	0.920629377	0.001431351
35	External capsule L	0.982999729	-0.001093766	0.987389046	-0.000488813	0.991987216	0.002793966	0.999282885	8.64880244380827e-05	0.991885795	-0.000388795	0.97354864	-0.000716657	0.992677978	-0.000582933	0.995668446	-0.000528521	0.972952007	-0.000874279	0.225590706	0.005533543	0.971559295	-0.001057018	0.983286946	0.002947161	0.979777193	-0.000794006	0.791829298	-0.002039731	0.83216612	0.001646753	0.53063659	-0.002981666	0.996155417	-0.000139963	0.997278324	0.000361692	0.944034744	-0.000598228	0.620408372	-0.002480066	0.981941555	0.003170101	0.991782303	0.000364565	0.92534127	0.001240281	0.920629377	0.001650217
36	Cingulum (cingulate gyrus) R	0.982999729	-0.000213766	0.987389046	-0.000429913	0.991987216	0.000810057	0.999282885	0.000405409	0.991885795	4.09588889532758e-05	0.957433182	-0.0044688	0.992677978	-0.000915357	0.995668446	-0.0005629	0.95597358	-0.002324748	0.514750512	0.002949718	0.971559295	-0.001329557	0.983286946	-0.000553902	0.961968045	-0.002689458	0.75732437	-0.002501901	0.991470713	-9.28E-05	0.45220451	-0.00457932	0.996155417	-0.00163853	0.997278324	-0.000224401	0.91786044	-0.001999918	0.773408283	-0.001618201	0.981941555	0.001052329	0.991782303	-0.001147883	0.950456041	0.000375762	0.920629377	0.001799544
37	Cingulum (cingulate gyrus) L	0.982999729	0.000603574	0.987389046	0.000118301	0.991987216	-0.000966096	0.999282885	0.000481373	0.991885795	0.000186453	0.957433182	-0.001611726	0.992677978	0.001435858	0.995668446	0.001238099	0.980913622	0.000586245	0.603657977	0.002191067	0.983550576	0.000385341	0.983286946	0.001533883	0.998828533	-9.68E-05	0.976923961	0.000195095	0.817701163	0.00206092	0.682721322	-0.001991692	0.996155417	0.001268608	0.997278324	0.002378139	0.925240383	-0.000664231	0.797443017	-0.001197938	0.981941555	0.001417552	0.991782303	0.001062914	0.92534127	0.001152504	0.920629377	0.00244564
38	Cingulum (hippocampus) R	0.982999729	0.002609185	0.987389046	0.002154752	0.991987216	0.002553729	0.999282885	-0.000390549	0.991885795	-0.000250398	0.97354864	0.000477068	0.602763697	-0.005570725	0.995668446	-0.004343582	0.95597358	-0.003977145	0.693578622	-0.001502085	0.393499824	-0.00593775	0.983286946	-0.001205631	0.961968045	-0.003027329	0.75732437	-0.003610409	0.80819835	-0.003361518	0.45220451	-0.003327776	0.996155417	-0.001659275	0.997278324	-0.003825857	0.91786044	-0.002354525	0.394976062	-0.005707538	0.981941555	-0.0028885	0.991782303	-0.004528361	0.92534127	-0.00326447	0.920629377	-0.001803318
39	Cingulum (hippocampus) L	0.982999729	0.001103158	0.987389046	-0.000102836	0.991987216	-0.000579542	0.999282885	-0.000314088	0.991885795	-0.000243478	0.957433182	0.002648375	0.992677978	-0.000104648	0.995668446	-0.000212769	0.991504123	-4.60E-05	0.883961683	0.000489993	0.983550576	-0.000202881	0.983286946	0.000921857	0.979777193	-0.000549162	0.998716358	-7.17E-05	0.924756445	0.000614658	0.851058817	0.000598597	0.998905057	-6.06E-05	0.997278324	0.000208307	0.91786044	-0.001336005	0.464496574	-0.00283208	0.981941555	-0.001638991	0.991782303	-0.000938863	0.92534127	-0.002548729	0.920629377	-0.002148073
40	Fornix (cres) / Stria terminalis (can not be resolved with current resolution) R	0.982999729	-0.000668	0.987389046	0.000402917	0.991987216	-7.07E-05	0.999282885	-0.00082125	0.991885795	-0.001216759	0.957433182	-0.002367752	0.992677978	-0.00125038	0.995668446	0.000132063	0.95597358	-0.001538399	0.956848341	0.000247612	0.960344504	-0.003697629	0.983286946	0.000423562	0.961968045	-0.0014169	0.885087241	-0.001235829	0.80819835	0.002621035	0.452683693	-0.003549704	0.998905057	1.27113115611026e-05	0.997278324	2.25282757633886e-05	0.91786044	-0.001731996	0.548399643	-0.00331152	0.981941555	0.001984179	0.991782303	-0.000914642	0.92534127	0.001503928	0.920629377	0.001685016
41	Fornix (cres) / Stria terminalis (can not be resolved with current resolution) L	0.982999729	-0.000313638	0.987389046	-0.001020546	0.991987216	0.000272842	0.999282885	0.001567917	0.991885795	0.001579241	0.957433182	0.001799782	0.992677978	0.001912255	0.995668446	0.002700424	0.972952007	0.001184898	0.38040304	0.004744615	0.974991823	-0.000658129	0.983286946	0.001662744	0.988626402	0.000666454	0.906814332	-0.00098159	0.81633928	0.002523123	0.870744196	-0.000816437	0.996155417	0.002337955	0.997278324	0.00292165	0.96923504	0.000399681	0.78825794	-0.001496484	0.981941555	0.00279473	0.991782303	0.000786446	0.970424065	-0.000207813	0.920629377	0.001480569
42	Superior longitudinal fasciculus R	0.982999729	0.000978936	0.987389046	0.000875844	0.991987216	0.00641449	0.999282885	-0.003925974	0.991885795	-0.004730767	0.957433182	-0.003550582	0.992677978	-0.003613063	0.995668446	-0.003938914	0.95597358	-0.003393749	0.415608885	0.006138603	0.960344504	-0.003014196	0.983286946	0.00123638	0.961968045	-0.00248478	0.75732437	-0.003798165	0.976586449	-0.000535156	0.45220451	-0.006700659	0.996155417	-0.000499231	0.997278324	-0.002269751	0.91786044	-0.002693218	0.50897376	-0.005921757	0.981941555	0.000448755	0.991782303	-0.002609743	0.950456041	0.000547468	0.920629377	0.003663563
43	Superior longitudinal fasciculus L	0.982999729	0.000741693	0.987389046	0.000490313	0.991987216	0.0040996	0.999282885	-0.002207305	0.991885795	-0.002952863	0.957433182	-0.003182715	0.992677978	-0.00122491	0.995668446	-0.000597081	0.95597358	-0.002631124	0.524020926	0.005012119	0.960344504	-0.00371268	0.983286946	0.001603317	0.961968045	-0.002684567	0.848698946	-0.002711509	0.83216612	0.003270663	0.45220451	-0.007429883	0.996155417	-0.000279984	0.997278324	0.001314219	0.91786044	-0.00307895	0.571854965	-0.005559868	0.981941555	0.003015742	0.991782303	-0.000104675	0.92534127	0.00411828	0.920629377	0.005002473
44	Superior fronto-occipital fasciculus (could be a part of anterior internal capsule) R	0.982999729	0.000332079	0.987389046	0.00183258	0.991987216	-0.000282909	0.999282885	-0.002275616	0.991885795	-0.002128861	0.97354864	0.001647607	0.992677978	-0.000684608	0.995668446	-0.003434155	0.972952007	-0.00250455	0.909322637	-0.001050214	0.971559295	0.001874785	0.988862671	-0.000369782	0.979777193	-0.001558452	0.774711892	-0.004500576	0.867193873	0.002532135	0.555362002	-0.005684619	0.996155417	-0.00118495	0.997278324	0.000409145	0.972159153	0.000642699	0.982892313	-0.000543737	0.981941555	0.002369494	0.991782303	-0.000836617	0.950456041	0.000998614	0.99978068	-1.74E-05
45	Superior fronto-occipital fasciculus (could be a part of anterior internal capsule) L	0.982999729	-0.005405341	0.987389046	-0.002813286	0.991987216	-0.001056719	0.999282885	0.001181129	0.991885795	0.001365936	0.97354864	-0.001241245	0.992677978	0.001489292	0.995668446	0.000115708	0.972952007	0.001525425	0.19141575	0.011732593	0.983550576	0.00016896	0.983286946	0.004253766	0.961968045	0.003248508	0.962170758	0.000515323	0.80819835	0.004557864	0.922162347	0.000885114	0.996155417	0.003230578	0.997278324	0.003787862	0.91786044	0.001674207	0.823486428	0.002230193	0.990232737	6.52226022131241e-05	0.991782303	-0.000342725	0.949604949	-0.001679809	0.920629377	-0.003174771
46	Uncinate fasciculus R	0.982999729	0.001451044	0.987389046	0.002084421	0.991987216	0.001970302	0.999282885	-0.00143559	0.991885795	-0.001707958	0.957433182	-0.002301301	0.992677978	-0.000846604	0.995668446	-0.000832973	0.961749703	-0.001690577	0.941742942	0.000428617	0.971559295	-0.001275866	0.983286946	0.001296728	0.961968045	-0.001807322	0.917447163	-0.000827878	0.80819835	0.003183751	0.45220451	-0.004737183	0.996155417	-0.00150916	0.997278324	8.52168323287244e-05	0.982641319	-0.000107378	0.797443017	-0.001645525	0.981941555	0.000463946	0.991782303	-0.002040634	0.92534127	0.002231811	0.920629377	0.00153207
47	Uncinate fasciculus L	0.982999729	-0.000169306	0.987389046	-0.001172357	0.991987216	0.000798815	0.999282885	-0.000852619	0.991885795	-0.001332514	0.97354864	0.000371199	0.992677978	0.001083233	0.995668446	0.003340347	0.980913622	0.00090548	0.415608885	0.007251631	0.971559295	-0.002802062	0.983286946	0.006870252	0.998828533	2.76148287007617e-05	0.906738552	-0.001784535	0.80819835	0.006164009	0.452683693	-0.006876625	0.996155417	0.003524549	0.997278324	0.003056754	0.91786044	0.001525131	0.982892313	-0.00075452	0.981941555	0.005975588	0.991782303	0.003693857	0.950456041	0.001428658	0.974972749	0.000889264
48	Tapetum R	0.982999729	0.003613276	0.987389046	0.002809826	0.991987216	0.000201803	0.999282885	-0.004599814	0.991885795	-0.004957994	0.97354864	-0.000499397	0.992677978	-0.006612675	0.995668446	-0.005708034	0.95597358	-0.006261578	0.900125674	-0.001082391	0.960344504	-0.007087323	0.983286946	-0.003519775	0.961968045	-0.005331625	0.848698946	-0.003127478	0.80819835	-0.005319369	0.45220451	-0.007766303	0.996155417	-0.001896624	0.997278324	-0.003863282	0.91786044	-0.003862387	0.411424641	-0.008634812	0.981941555	-0.006213796	0.991782303	-0.006747711	0.92534127	-0.007703647	0.920629377	-0.005923736
49	Tapetum L	0.982999729	0.000529662	0.987389046	0.000464693	0.991987216	0.004011598	0.999282885	0.004699816	0.991885795	0.00388665	0.97354864	0.000617022	0.992677978	0.003495236	0.995668446	0.002097053	0.95597358	0.003558392	0.213027943	0.008838048	0.960344504	0.003465908	0.983286946	0.003964978	0.961968045	0.003495903	0.848698946	0.002652001	0.80819835	0.004707456	0.832702353	-0.001570603	0.996155417	0.005541756	0.997278324	0.003241012	0.91786044	0.002928577	0.718719391	0.003022021	0.981941555	0.002992772	0.991782303	0.001068621	0.92534127	0.001648619	0.920629377	0.003521342
50	Left-Accumbens-area	0.982999729	-0.003407877	0.987389046	-0.007498741	0.991987216	-0.00020194	0.999282885	0.001346133	0.991885795	0.001000142	0.97354864	-0.001267412	0.992677978	0.001361787	0.995668446	0.001472175	0.972952007	-0.0027664	0.476326995	-0.009874057	0.971559295	0.003546282	0.983286946	-0.003828176	0.961968045	-0.006123485	0.955630455	-0.001109295	0.80819835	0.006687482	0.856420754	-0.002550735	0.996155417	-0.004510178	0.997278324	-0.000884528	0.91786044	-0.008274604	0.747712672	-0.005098009	0.981941555	0.005385766	0.991782303	-0.002950055	0.92534127	0.008675317	0.920629377	0.007910894
51	Left-Amygdala	0.982999729	-0.001606404	0.987389046	-0.004037512	0.991987216	-0.000343418	0.999282885	-0.004529664	0.991885795	-0.004378024	0.97354864	0.000790618	0.992677978	-0.000558394	0.995668446	0.002210979	0.961749703	-0.001961726	0.693578622	0.002622431	0.960344504	-0.003902493	0.983286946	-0.001144281	0.961968045	-0.003243017	0.885087241	-0.001880532	0.80819835	0.003875027	0.870744196	-0.00117051	0.996155417	-0.001336468	0.997278324	0.000356029	0.91786044	-0.002776983	0.773408283	-0.002331244	0.981941555	0.001410255	0.991782303	-0.002184755	0.936041064	-0.001513381	0.974972749	-0.00069644
52	Left-Caudate	0.982999729	-0.000688938	0.987389046	-0.001359679	0.991987216	-0.000165214	0.999282885	-0.00023987	0.991885795	-0.000481151	0.97354864	-0.000169072	0.992677978	0.000657073	0.995668446	0.000953601	0.991504123	9.27961559635156e-05	0.454422571	0.003638558	0.971559295	-0.001171672	0.983286946	0.001103185	0.998828533	-0.000174294	0.813410912	-0.001915723	0.80819835	0.004107753	0.785854741	-0.001241157	0.996155417	0.001078503	0.997278324	0.002199977	0.972159153	-0.000303944	0.78825794	-0.001453051	0.981941555	0.002142961	0.991782303	-0.00017373	0.92534127	0.00168187	0.920629377	0.001975679
53	Left-Cerebellum-Cortex	0.924245403	-0.002414036	0.987389046	-9.61E-05	0.991987216	-0.000553911	0.999282885	-0.000978174	0.991885795	-0.00113733	0.97354864	-0.000382321	0.992677978	-7.55E-05	0.995668446	-0.000249786	0.95597358	-0.001182384	0.048628303	0.004722987	0.971559295	-0.000561332	0.983286946	-0.000713374	0.961968045	-0.000702896	0.75732437	-0.001412456	0.83216612	0.000985801	0.922162347	-0.000227301	0.996155417	-0.002086439	0.997278324	0.000556315	0.91786044	-0.001178476	0.982892313	-5.52E-05	0.981941555	0.000402158	0.991782303	0.000230778	0.92534127	-0.001151334	0.920629377	-0.000830705
54	Left-Hippocampus	0.982999729	-0.002376002	0.987389046	-0.0026223	0.991987216	-0.000988027	0.999282885	0.001602934	0.991885795	0.001558419	0.957433182	0.004065383	0.992677978	0.002581006	0.995668446	0.004353229	0.972952007	0.001000329	0.379917271	0.005426577	0.983550576	-6.37E-05	0.983286946	0.001906413	0.998828533	-5.47E-05	0.999092406	2.82835531073178e-06	0.80819835	0.004883983	0.868451451	-0.000929243	0.996155417	-0.000512616	0.997278324	0.002301096	0.972159153	-0.000247734	0.774809896	-0.001669258	0.981941555	0.001928762	0.991782303	0.001673194	0.92534127	-0.001886217	0.920629377	-0.001661381
55	Left-Putamen	0.982999729	-0.002729507	0.987389046	-0.002957508	0.991987216	0.003163276	0.999282885	0.000103487	0.991885795	-0.000548673	0.97354864	0.000362671	0.992677978	-0.00127416	0.995668446	-0.001409961	0.95597358	-0.002156076	0.261018391	0.006728118	0.973567888	-0.001026838	0.983286946	0.002507319	0.961968045	-0.002198411	0.75732437	-0.003089146	0.883143008	0.001451762	0.45220451	-0.005060634	0.996155417	-0.001889506	0.997278324	-0.000450664	0.976781385	-0.000160121	0.579372814	-0.003541715	0.981941555	0.002643317	0.991782303	-0.000907415	0.950456041	0.000919496	0.981929087	0.000161449
56	Left-Thalamus-Proper	0.982999729	-0.000540887	0.987389046	-0.002064472	0.991987216	0.001416036	0.999282885	-0.001887	0.991885795	-0.001973236	0.97354864	-0.000841106	0.992677978	-0.001096508	0.995668446	-0.001034267	0.95597358	-0.002346961	0.213027943	0.006047186	0.960344504	-0.002435449	0.983286946	0.00101802	0.961968045	-0.002246549	0.75732437	-0.003461097	0.80819835	0.002683777	0.45220451	-0.004904663	0.996155417	-0.001143413	0.997278324	0.001003715	0.91786044	-0.000871051	0.579372814	-0.00266144	0.981941555	0.000592964	0.991782303	-0.001897499	0.92534127	-0.001724158	0.920629377	-0.001343244
57	Right-Accumbens-area	0.982999729	-0.002046698	0.987389046	-0.006709226	0.991987216	0.000480546	0.999282885	-4.47E-06	0.991885795	-0.000522239	0.97354864	-0.001235624	0.992677978	7.32993713535171e-05	0.995668446	0.000483427	0.97319784	-0.00172445	0.556197111	-0.005977105	0.983550576	-0.000318416	0.983286946	0.002508263	0.961968045	-0.003786624	0.7982912	-0.004685219	0.817701163	0.005053256	0.713277225	-0.004520171	0.996155417	-0.00210487	0.997278324	0.000920898	0.91786044	-0.003346045	0.633310745	-0.005612171	0.981941555	0.007421721	0.991782303	-0.003616816	0.92534127	0.007806252	0.920629377	0.007193661
58	Right-Amygdala	0.982999729	-0.001025503	0.987389046	-0.001542769	0.991987216	0.000987429	0.999282885	-0.004798461	0.991885795	-0.005087254	0.957433182	-0.002176576	0.992677978	-0.003448318	0.995668446	-0.002770304	0.95597358	-0.003404457	0.793889873	0.001384226	0.960344504	-0.004305906	0.983286946	0.002425463	0.961968045	-0.003526784	0.714563596	-0.006136314	0.958115318	0.000695294	0.452683693	-0.004417042	0.996155417	-0.002329394	0.997278324	-0.001316543	0.91786044	-0.002079506	0.411424641	-0.00591575	0.987296388	-0.000133686	0.991782303	-0.005033284	0.92534127	-0.00179355	0.931733418	-0.001115149
59	Right-Caudate	0.982999729	0.000410039	0.987389046	-0.000343217	0.991987216	0.000369926	0.999282885	0.00192434	0.991885795	0.001698284	0.97354864	-0.000450024	0.992677978	0.000694447	0.995668446	0.00048347	0.980913622	0.000523371	0.641767469	0.001900406	0.983550576	-0.000153361	0.983286946	0.001184859	0.993901379	0.000470411	0.906814332	-0.000859822	0.80819835	0.003190773	0.965465805	0.000175443	0.996155417	0.001078945	0.997278324	0.001700455	0.999438253	1.42956154587478e-06	0.823486428	-0.00110477	0.981941555	0.002825353	0.991782303	-8.52E-05	0.92534127	0.002552892	0.920629377	0.003180839
60	Right-Cerebellum-Cortex	0.982999729	-0.00236719	0.987389046	-0.000443351	0.991987216	-0.000626037	0.999282885	-0.000927436	0.991885795	-0.00106832	0.957433182	-0.001154571	0.992677978	2.12135073404146e-05	0.995668446	-0.000391116	0.95597358	-0.001050809	0.0586588	0.004839749	0.973567888	-0.000427426	0.983286946	-0.000362951	0.961968045	-0.000703258	0.75732437	-0.001313598	0.863119872	0.000797503	0.713277225	-0.000936068	0.996155417	-0.001384728	0.997278324	0.000951523	0.91786044	-0.001401105	0.958224405	-0.000353205	0.981941555	0.000623043	0.991782303	0.000619929	0.92534127	-0.001303417	0.920629377	-0.000678622
61	Right-Hippocampus	0.982999729	-0.001738986	0.987389046	-0.00020045	0.991987216	-0.000135974	0.999282885	-0.000212603	0.991885795	-0.000354682	0.97354864	0.000165445	0.992677978	-0.003619111	0.995668446	-0.002183787	0.95597358	-0.00361592	0.559995805	0.002666228	0.960344504	-0.005136425	0.983286946	0.000720068	0.961968045	-0.003138263	0.75732437	-0.003917997	0.847294263	-0.001540051	0.45220451	-0.004852759	0.996155417	-0.002449273	0.997278324	-0.002012981	0.91786044	-0.002686111	0.411424641	-0.005268007	0.981941555	-0.000425308	0.991782303	-0.002873351	0.92534127	-0.001789702	0.920629377	-0.001073837
62	Right-Putamen	0.982999729	-0.000661737	0.987389046	-0.00219017	0.991987216	0.001874246	0.999282885	-0.000835974	0.991885795	-0.001372556	0.97354864	-0.001318574	0.992677978	-0.001336423	0.995668446	-0.001263281	0.95597358	-0.002022813	0.476326995	0.004607835	0.971559295	-0.001950502	0.983286946	0.002655193	0.961968045	-0.002184944	0.75732437	-0.003143796	0.923047356	0.001274474	0.45220451	-0.006446756	0.996155417	-0.001050392	0.997278324	0.000349291	0.959084565	-0.000691706	0.467170424	-0.005117363	0.981941555	0.002571186	0.991782303	-0.001209782	0.950456041	0.000625886	0.920629377	0.001868686
63	Right-Thalamus-Proper	0.982999729	-0.001532826	0.987389046	-0.002912498	0.991987216	0.000325795	0.999282885	-0.002384157	0.991885795	-0.002542303	0.957433182	-0.001729492	0.992677978	-0.001107037	0.995668446	-0.001229078	0.95597358	-0.002241863	0.276679432	0.004757042	0.960344504	-0.002161111	0.983286946	0.00143853	0.961968045	-0.001953521	0.75732437	-0.003894511	0.80819835	0.002837963	0.45220451	-0.004262448	0.996155417	-0.001265341	0.997278324	0.000923082	0.91786044	-0.000847775	0.491606989	-0.003467988	0.987296388	-0.000137701	0.991782303	-0.002182206	0.92534127	-0.002044606	0.920629377	-0.002400578
64	ctx_lh_G_Ins_lg_and_S_cent_ins	0.982999729	-0.001003294	0.987389046	-0.000510467	0.991987216	-0.000238066	0.999282885	1.72653200256962e-05	0.991885795	2.99150870272119e-05	0.957433182	-0.000994791	0.992677978	4.90697046639424e-05	0.995668446	0.00014816	0.988589816	-6.72E-05	0.791734542	0.000410053	0.983550576	-0.000129276	0.983286946	0.00053235	0.998828533	-2.62E-05	0.75732437	-0.000936027	0.830349208	0.000696726	0.891604639	-0.000233648	0.996155417	-0.000220471	0.997278324	0.00020808	0.91786044	0.000572992	0.857644357	-0.000338639	0.981941555	0.000718645	0.991782303	0.000131084	0.92534127	0.00076863	0.920629377	0.000585474
65	ctx_lh_G_and_S_cingul-Ant	0.982999729	-0.002267042	0.987389046	-0.003597495	0.991987216	0.002855444	0.999282885	0.001590606	0.991885795	0.001396844	0.957433182	-0.002994032	0.992677978	-0.001064895	0.995668446	-0.002192298	0.972952007	-0.00117255	0.213027943	0.007554348	0.971559295	-0.001110434	0.983286946	0.00194645	0.979777193	-0.000932759	0.799820615	-0.002461426	0.863119872	0.00173023	0.45220451	-0.00488537	0.996155417	0.000407513	0.997278324	0.000982993	0.944841998	0.000723689	0.982892313	-0.000134732	0.981941555	0.002473147	0.991782303	0.000132722	0.92534127	0.003670248	0.920629377	0.002780819
66	ctx_lh_G_and_S_cingul-Mid-Ant	0.982999729	-0.000711625	0.987389046	-0.000469502	0.991987216	0.002526971	0.999282885	-0.00069943	0.991885795	-0.001091499	0.957433182	-0.003867372	0.992677978	-0.002637287	0.995668446	-0.00433325	0.95597358	-0.002194208	0.38040304	0.006075656	0.960344504	-0.002388927	0.983286946	0.000819359	0.979777193	-0.00117213	0.848698946	-0.002108237	0.817701163	0.002927545	0.534305913	-0.003972645	0.996155417	0.000316776	0.997278324	0.000600595	0.972159153	0.000348749	0.951149869	-0.000908689	0.981941555	-0.000297912	0.991782303	-0.001536843	0.950456041	0.000582887	0.974984455	0.000285215
67	ctx_lh_G_and_S_cingul-Mid-Post	0.982999729	-0.001596732	0.987389046	-0.000439924	0.991987216	-9.05E-05	0.999282885	-0.001565201	0.991885795	-0.002140264	0.957433182	-0.001969267	0.992677978	-0.001494306	0.995668446	-0.001359249	0.972952007	-0.000966414	0.38040304	0.005361508	0.960344504	-0.003700027	0.983286946	0.002372103	0.998828533	8.6361101272294e-05	0.888462304	-0.001342716	0.80819835	0.004402728	0.534305913	-0.003663485	0.996155417	0.001438388	0.997278324	0.001741662	0.972159153	0.000381455	0.773408283	-0.001857796	0.981941555	0.001202578	0.991782303	-0.001245378	0.92534127	-0.001397087	0.974984455	-0.000197716
68	ctx_lh_G_and_S_frontomargin	0.982999729	-0.001253092	0.987389046	-0.001014876	0.991987216	0.001722335	0.999282885	-0.000110539	0.991885795	-0.000110021	0.957433182	0.000787444	0.992677978	-0.001365344	0.995668446	-0.001661939	0.95597358	-0.000958204	0.407085543	0.001906636	0.960344504	-0.001133608	0.983286946	-0.000289234	0.961968045	-0.000604102	0.900515126	-0.000461855	0.83216612	-0.000846002	0.835373813	-0.000489395	0.996155417	-0.000492204	0.997278324	-0.00082432	0.91786044	-0.001267376	0.464496574	-0.001900371	0.981941555	0.000878213	0.991782303	-0.001244518	0.92534127	-0.000809444	0.999435346	1.87087913897476e-05
69	ctx_lh_G_and_S_occipital_inf	0.982999729	3.91110955303018e-05	0.987389046	0.000124674	0.991987216	-6.58E-05	0.999282885	-8.47E-05	0.991885795	-9.65E-05	0.957433182	-0.000229435	0.992677978	0.00014327	0.995668446	-4.32E-05	0.95597358	-0.000144928	0.415608885	0.000385058	0.960344504	0.000289426	0.983286946	-0.000283826	0.961968045	-0.000235674	0.994677725	1.37526795930418e-05	0.962571471	-4.57E-05	0.53063659	-0.000306102	0.996155417	-0.000168372	0.997278324	0.000141148	0.91786044	-0.000296651	0.958224405	6.21032304956666e-05	0.981941555	-7.50E-05	0.991782303	0.00012039	0.92534127	-0.000191864	0.920629377	-0.000113423
70	ctx_lh_G_and_S_paracentral	0.982999729	0.001817201	0.987389046	0.000858403	0.991987216	0.000796323	0.999282885	9.35015844212538e-05	0.991885795	5.37594263376728e-05	0.97354864	0.000101431	0.992677978	0.001309791	0.995668446	0.000896535	0.95597358	0.001272094	0.641767469	0.001038407	0.971559295	0.000925363	0.983286946	0.000881398	0.961968045	0.000876633	0.868069375	0.000735125	0.80819835	0.001547104	0.850300088	-0.000500619	0.996155417	0.001872246	0.997278324	0.001884809	0.91786044	0.000672015	0.99154628	1.247124535842e-05	0.981941555	-0.001129076	0.991782303	-0.000472192	0.92534127	-0.000836916	0.920629377	-0.000938197
71	ctx_lh_G_and_S_subcentral	0.982999729	-0.000194983	0.987389046	-3.57E-05	0.991987216	0.000574237	0.999282885	-0.000686715	0.991885795	-0.000876333	0.97354864	-0.000116119	0.992677978	0.001017199	0.995668446	0.000866797	0.972952007	0.000308953	0.476326995	0.001142143	0.960344504	0.000597168	0.983286946	0.000222061	0.988626402	-0.000182192	0.960043153	-0.000100326	0.817701163	0.000674591	0.626279431	-0.000809839	0.996155417	0.000105597	0.997278324	0.001088012	0.976781385	-4.19E-05	0.773408283	-0.000533594	0.981941555	-0.000415646	0.991782303	0.000512471	0.950456041	0.000127598	0.920629377	0.000605811
72	ctx_lh_G_and_S_transv_frontopol	0.982999729	-0.000795235	0.987389046	-0.000769849	0.991987216	0.000742736	0.999282885	-0.000215084	0.991885795	-0.000281522	0.957433182	-0.00106382	0.992677978	-0.000548729	0.995668446	-0.000808664	0.95597358	-0.000997296	0.415608885	0.001389913	0.960344504	-0.000641896	0.983286946	-0.001282957	0.961968045	-0.001150917	0.75732437	-0.001206797	0.868215422	-0.000446013	0.473999975	-0.001237539	0.996155417	-0.000821022	0.997278324	1.7172575502879e-05	0.91786044	-0.000784777	0.579372814	-0.00109725	0.981941555	0.000808915	0.991782303	0.000624447	0.970424065	7.11033906977269e-05	0.920629377	0.000752571
73	ctx_lh_G_cingul-Post-dorsal	0.982999729	9.31616088534725e-05	0.987389046	-0.000532833	0.991987216	0.000360352	0.999282885	0.000598662	0.991885795	0.000308668	0.97354864	-0.001151678	0.992677978	0.002817723	0.995668446	0.003221244	0.95597358	0.002368357	0.38040304	0.0033191	0.971559295	0.001192167	0.983286946	0.003290129	0.961968045	0.001619186	0.75732437	0.002542056	0.80819835	0.00188872	0.876854618	-0.000582785	0.996155417	0.00221245	0.997278324	0.002843096	0.91786044	0.000962635	0.982892313	0.00023722	0.981941555	0.003260153	0.991782303	0.002053762	0.92534127	0.001845513	0.920629377	0.003986444
74	ctx_lh_G_cingul-Post-ventral	0.982999729	-0.000597821	0.987389046	-0.000323834	0.991987216	-0.001476656	0.999282885	0.00058941	0.991885795	0.000765617	0.957433182	0.001030205	0.992677978	0.001313095	0.995668446	0.001060045	0.95597358	0.001141926	0.975666953	-5.94E-05	0.960344504	0.001193716	0.983286946	0.001968197	0.961968045	0.000999338	0.914138204	0.000474382	0.817701163	0.001329448	0.926597915	0.000274038	0.996155417	0.000996384	0.997278324	0.001222658	0.91786044	0.001089022	0.797443017	0.000872515	0.981941555	0.000922611	0.991782303	0.001140886	0.92534127	0.0011707	0.920629377	0.002113758
75	ctx_lh_G_cuneus	0.982999729	-0.001540005	0.987389046	-0.001222808	0.991987216	0.000261543	0.999282885	0.000673892	0.991885795	0.000684148	0.97354864	7.0426783890124e-05	0.992677978	0.0012696	0.995668446	0.000766589	0.972952007	0.000874756	0.672096815	0.001574372	0.973567888	0.000641961	0.983286946	0.002081494	0.988626402	0.000472199	0.900515126	-0.000850316	0.80819835	0.002811317	0.655596068	-0.001960932	0.996155417	0.000582226	0.997278324	0.002097562	0.91786044	0.001000127	0.885440569	-0.000755789	0.981941555	0.00098491	0.991782303	-5.52E-05	0.983994791	0.000100689	0.920629377	0.000897871
76	ctx_lh_G_front_inf-Opercular	0.982999729	0.000366558	0.987389046	0.001338531	0.991987216	0.001084704	0.999282885	-0.001185823	0.991885795	-0.001290866	0.989812889	1.38560853885739e-05	0.992677978	-0.000400724	0.995668446	-0.000376661	0.95597358	-0.00111373	0.514750512	0.001494222	0.971559295	-0.000718154	0.983286946	-0.000500304	0.961968045	-0.001148317	0.75732437	-0.001670826	0.958115318	0.000291076	0.676638904	-0.001067882	0.996155417	-0.001172989	0.997278324	-1.82E-05	0.91786044	-0.000684514	0.57137127	-0.001634551	0.981941555	-0.00094479	0.991782303	-0.000740879	0.936041064	-0.000510619	0.920629377	-0.000864022
77	ctx_lh_G_front_inf-Orbital	0.982999729	-0.001036667	0.987389046	-0.000583242	0.538756089	0.005582185	0.999282885	-0.000849779	0.991885795	-0.001247401	0.957433182	-0.003530351	0.992677978	-0.000321237	0.995668446	-0.001255482	0.980913622	0.00074856	0.998192985	6.88478462132984e-06	0.983550576	-0.000109609	0.983286946	0.003709093	0.979777193	0.001159454	0.955630455	-0.00050705	0.83216612	0.001939234	0.782561072	-0.001506505	0.996155417	0.001492706	0.997278324	0.000559688	0.91786044	0.001819885	0.982892313	-0.000372181	0.981941555	0.00180133	0.991782303	-0.000588463	0.92534127	0.001875527	0.920629377	0.001299173
78	ctx_lh_G_front_inf-Triangul	0.982999729	0.001648875	0.987389046	0.001073064	0.433380267	0.003263942	0.999282885	0.001007598	0.991885795	0.000950143	0.957433182	-0.001783914	0.992677978	-0.001413754	0.995668446	-0.001162312	0.95597358	-0.001566079	0.956848341	0.000144939	0.960344504	-0.001943031	0.983286946	-0.000764752	0.961968045	-0.001476441	0.75732437	-0.001772773	0.83216612	-0.001129312	0.591074229	-0.001579537	0.996155417	-0.000104106	0.997278324	-0.000619106	0.91786044	-0.00114256	0.411424641	-0.002988367	0.981941555	-0.000594139	0.991782303	-0.001026882	0.92534127	-0.001144001	0.920629377	-0.001174301
79	ctx_lh_G_front_middle	0.982999729	0.000484946	0.987389046	0.000660318	0.991987216	0.000278145	0.999282885	-0.000393718	0.991885795	-0.000368038	0.957433182	-0.00057935	0.992677978	-0.001121041	0.995668446	-0.001318039	0.95597358	-0.001066925	0.352075744	0.001682991	0.960344504	-0.000717156	0.983286946	-0.000599158	0.961968045	-0.000826157	0.75732437	-0.001117299	0.80819835	-0.001300094	0.605579654	-0.000902567	0.996155417	-0.000370556	0.997278324	-0.001018915	0.91786044	-0.000795337	0.50897376	-0.001262607	0.981941555	-0.000255862	0.991782303	-0.001375762	0.92534127	-0.001211665	0.920629377	-0.000998683
80	ctx_lh_G_front_sup	0.982999729	-0.000486855	0.987389046	-0.000406782	0.991987216	0.000972429	0.999282885	-0.000657248	0.991885795	-0.000828669	0.957433182	-0.001290383	0.992677978	-0.000610942	0.995668446	-0.00075757	0.95597358	-0.001030174	0.403145433	0.002222089	0.960344504	-0.000989818	0.998255243	-3.50E-06	0.961968045	-0.001084433	0.75732437	-0.001340905	0.80819835	0.001324099	0.45220451	-0.002305421	0.996155417	-0.000362071	0.997278324	0.000391081	0.91786044	-0.000546601	0.685515411	-0.001138927	0.981941555	0.000201117	0.991782303	-0.000478897	0.92534127	0.00071148	0.920629377	0.00061768
81	ctx_lh_G_insular_short	0.982999729	-0.00017827	0.987389046	8.87571616407812e-05	0.991987216	0.001307005	0.999282885	-0.000617921	0.991885795	-0.000786146	0.97354864	-0.000126766	0.992677978	-0.001232499	0.995668446	-0.001297584	0.95597358	-0.001826773	0.927984033	-0.000207091	0.960344504	-0.001044226	0.983286946	-0.001297994	0.961968045	-0.001718258	0.714563596	-0.002373079	0.83216612	-0.000891361	0.713277225	-0.00093528	0.996155417	-0.001495977	0.997278324	-0.001156761	0.91786044	-0.001532544	0.491606989	-0.001692608	0.981941555	0.001420266	0.991782303	-0.000805394	0.950456041	0.000282853	0.920629377	0.000910954
82	ctx_lh_G_oc-temp_lat-fusifor	0.982999729	-0.002618605	0.987389046	-0.000589461	0.991987216	-0.001099882	0.999282885	-0.003901603	0.991885795	-0.003992696	0.957433182	-0.001839786	0.992677978	-0.001916103	0.995668446	-0.001412755	0.95597358	-0.002893627	0.0586588	0.008072598	0.960344504	-0.003267491	0.983286946	-0.002316076	0.961968045	-0.002073708	0.848698946	-0.00153538	0.854641198	0.001373004	0.793813276	-0.001060026	0.996155417	-0.003471632	0.997278324	-0.000359705	0.91786044	-0.002645149	0.633310745	-0.002179248	0.981941555	-0.000322631	0.991782303	-0.001081838	0.92534127	-0.002404452	0.920629377	-0.00173291
83	ctx_lh_G_oc-temp_med-Lingual	0.982999729	-0.001972464	0.987389046	-0.00017978	0.991987216	0.001205682	0.999282885	-0.000179953	0.991885795	-0.000250057	0.97354864	-0.000316601	0.992677978	-0.000586734	0.995668446	-0.000360439	0.95597358	-0.00156914	0.0586588	0.003828276	0.960344504	-0.001172664	0.983286946	-0.001326732	0.961968045	-0.001259532	0.75732437	-0.001806016	0.967150925	-0.00020493	0.713277225	-0.000938309	0.996155417	-0.001902523	0.997278324	-0.000104216	0.91786044	-0.001123602	0.594222368	-0.001215944	0.981941555	0.000750824	0.991782303	-4.03E-05	0.92534127	-0.001133011	0.960393149	-0.000341515
84	ctx_lh_G_oc-temp_med-Parahip	0.982999729	-0.001351936	0.987389046	-0.000996664	0.991987216	-0.000209183	0.999282885	-0.001117094	0.991885795	-0.001198518	0.97354864	-0.000680089	0.992677978	3.2685950317817e-05	0.995668446	-0.000346505	0.991504123	-4.05E-05	0.535063208	0.002083789	0.983550576	6.08966178381633e-05	0.983286946	0.001232284	0.998828533	-0.000134347	0.999092406	9.350001470624e-06	0.847294263	0.00110741	0.7898804	0.000875349	0.996155417	0.000426229	0.997278324	0.00052282	0.91786044	-0.002128986	0.744020539	-0.001356088	0.981941555	0.001323392	0.991782303	0.000428016	0.92534127	-0.001120343	0.920629377	-0.001070203
85	ctx_lh_G_occipital_middle	0.982999729	-6.45E-05	0.987389046	-0.000227947	0.991987216	3.40910518921367e-05	0.999282885	-0.000106064	0.991885795	-0.000106087	0.97354864	-0.000163675	0.992677978	-0.000300563	0.995668446	-0.000640173	0.95597358	-0.000731638	0.49923773	0.000844801	0.976497518	-0.000160368	0.983286946	-0.000516805	0.961968045	-0.000963311	0.75732437	-0.001039062	0.847294263	-0.000414854	0.45220451	-0.001053021	0.996155417	-0.000923009	0.997278324	8.35557338429471e-05	0.91786044	-0.000762668	0.589124101	-0.00075152	0.981941555	-0.000175003	0.991782303	-0.000723319	0.92534127	-0.000504733	0.920629377	-0.000347668
86	ctx_lh_G_occipital_sup	0.982999729	-0.000145222	0.987389046	-0.000590236	0.991987216	-0.000722634	0.999282885	-0.000173603	0.991885795	-0.000157612	0.97354864	0.000399112	0.992677978	-0.001290192	0.995668446	-0.001080368	0.95597358	-0.001547297	0.535063208	0.001041056	0.960344504	-0.001091282	0.983286946	-0.000693107	0.961968045	-0.001750434	0.714563596	-0.001914114	0.80819835	-0.001666966	0.45220451	-0.001865655	0.996155417	-0.000985556	0.997278324	-0.001145336	0.91786044	-0.001660129	0.411424641	-0.001958227	0.981941555	-0.000232334	0.991782303	-0.001320405	0.92534127	-0.001762463	0.920629377	-0.001414604
87	ctx_lh_G_orbital	0.982999729	-0.000676759	0.987389046	-0.000749971	0.4985774	0.001230478	0.999282885	-6.08E-05	0.991885795	-8.79E-05	0.957433182	-0.001262599	0.992677978	-8.90E-05	0.995668446	-0.000279175	0.95597358	-0.000340549	0.505121433	0.000807799	0.983550576	-7.02E-05	0.983286946	-0.000272731	0.961968045	-0.000425827	0.75732437	-0.000609536	0.847294263	-0.000376969	0.713277225	-0.000489103	0.996155417	-0.000129662	0.997278324	4.9878213013473e-05	0.91786044	-0.000407449	0.411424641	-0.001273595	0.981941555	0.00019466	0.991782303	-0.000309455	0.92534127	-0.000266963	0.974984455	5.93016817595485e-05
88	ctx_lh_G_pariet_inf-Angular	0.982999729	-0.000275195	0.987389046	-0.000579005	0.991987216	-0.000357463	0.999282885	-0.000253487	0.991885795	-0.000330591	0.97354864	-0.000374881	0.992677978	9.49955906575548e-05	0.995668446	5.73699609395782e-05	0.95597358	-0.000726503	0.380139948	0.001740061	0.971559295	-0.000341249	0.983286946	-0.000251298	0.961968045	-0.001084386	0.759753108	-0.000870838	0.962571471	-0.000180992	0.555362002	-0.001062794	0.996155417	-0.000841854	0.997278324	0.000478033	0.91786044	-0.001257891	0.579372814	-0.001104094	0.981941555	0.000459954	0.991782303	-0.001069587	0.940192363	0.000378967	0.920629377	0.000607498
89	ctx_lh_G_pariet_inf-Supramar	0.982999729	-0.000359741	0.987389046	-0.000437922	0.991987216	0.000238594	0.999282885	-0.001497681	0.991885795	-0.001660001	0.967779848	-0.000573362	0.992677978	-0.000780429	0.995668446	-0.000391517	0.95597358	-0.00125866	0.213027943	0.002240802	0.960344504	-0.000716509	0.983286946	-0.000814053	0.961968045	-0.001463522	0.75732437	-0.001548184	0.80819835	-0.000996421	0.473999975	-0.001310409	0.996155417	-0.000859409	0.997278324	-0.000964319	0.91786044	-0.001153894	0.50897376	-0.001322361	0.981941555	-0.00048332	0.991782303	-0.00070904	0.950456041	0.000331036	0.920629377	0.000905475
90	ctx_lh_G_parietal_sup	0.982999729	-0.000151534	0.987389046	-8.62E-05	0.991987216	-0.000499557	0.999282885	-0.000623172	0.991885795	-0.000650929	0.97354864	-0.000297344	0.992677978	-0.000624111	0.995668446	-0.000440975	0.95597358	-0.00074587	0.248142328	0.001588294	0.960344504	-0.001074802	0.988862671	-3.73E-05	0.961968045	-0.000611317	0.75732437	-0.000914969	0.976586449	-7.56E-05	0.500244009	-0.000938431	0.996155417	-0.000893025	0.997278324	-7.56E-05	0.996210221	6.45879004025266e-06	0.444679973	-0.001229031	0.981941555	-0.000278977	0.991782303	-0.001245771	0.92534127	-0.000977426	0.920629377	-0.000411184
91	ctx_lh_G_postcentral	0.982999729	-0.00015076	0.987389046	-0.000146546	0.991987216	-0.000365585	0.999282885	-0.000412532	0.991885795	-0.000456389	0.957433182	-0.000315916	0.992677978	-0.00011179	0.995668446	-6.94E-05	0.95597358	-0.000225505	0.380610452	0.00063574	0.971559295	-0.000152057	0.983286946	-0.000144515	0.961968045	-0.000206355	0.75732437	-0.000456399	0.976586449	-4.58E-05	0.891604639	-9.30E-05	0.996155417	-0.000116926	0.997278324	-0.000112228	0.91786044	-0.000110461	0.579372814	-0.000404581	0.981941555	-0.000186035	0.991782303	-0.000267834	0.92534127	-0.000232319	0.920629377	-0.000152301
92	ctx_lh_G_precentral	0.982999729	-0.000152586	0.987389046	-0.000122629	0.991987216	-0.00020202	0.999282885	-0.000514521	0.991885795	-0.000538309	0.957433182	-0.000498463	0.992677978	0.000165339	0.995668446	-2.29E-05	0.991504123	6.80876303852017e-06	0.514750512	0.000537451	0.971559295	0.000273365	0.983286946	0.000224325	0.998828533	-5.98E-05	0.848698946	-0.000323635	0.80819835	0.000432659	0.713277225	-0.000345788	0.996155417	0.00015618	0.997278324	0.000188238	0.972225633	3.27829096568184e-05	0.982892313	-3.00E-05	0.981941555	0.000123248	0.991782303	-0.000138071	0.92534127	0.000263726	0.970287014	0.000131559
93	ctx_lh_G_precuneus	0.982999729	0.001106385	0.987389046	0.000312129	0.991987216	-9.30E-05	0.999282885	0.001814498	0.991885795	0.001603035	0.97354864	-0.000390513	0.993951163	-1.15E-05	0.995668446	0.000778987	0.988589816	0.00020359	0.514750512	0.001967926	0.960344504	-0.001529651	0.983286946	0.0021269	0.988626402	0.00040667	0.906814332	-0.000555963	0.924756445	0.000597577	0.835373813	-0.000728624	0.996155417	0.000281366	0.997278324	0.000702271	0.91786044	0.000539635	0.579372814	-0.001974096	0.981941555	0.000361995	0.991782303	-0.001037058	0.950456041	-0.000235428	0.974984455	0.00025521
94	ctx_lh_G_rectus	0.982999729	5.33846332081101e-05	0.987389046	-0.000329575	0.991987216	0.000531555	0.999282885	0.000499636	0.991885795	0.00041394	0.97354864	-0.000278234	0.992677978	-0.000705698	0.995668446	-0.000682441	0.95597358	-0.000466841	0.415608885	0.001252514	0.960344504	-0.000795707	0.983286946	0.000318848	0.979777193	-0.000311013	0.858784579	-0.000466026	0.994849063	2.29603416366947e-05	0.713277225	-0.000556037	0.996155417	-0.00024214	0.997278324	-0.000319208	0.91786044	-0.000267219	0.444679973	-0.001386143	0.981941555	0.000270758	0.991782303	-0.000574954	0.941995109	-0.000292152	0.99978068	-1.91E-07
95	ctx_lh_G_subcallosal	0.982999729	0.003616585	0.987389046	0.002016922	0.991987216	-0.001551151	0.999282885	-0.000600166	0.991885795	-0.000708247	0.957433182	-0.004696018	0.992677978	0.002800911	0.995668446	0.003118676	0.980913622	0.001301677	0.547217834	-0.006320789	0.983550576	0.000933381	0.983286946	-0.000676979	0.998828533	0.000398041	0.799820615	0.00453116	0.985566024	0.000358162	0.912697717	0.001216241	0.996155417	-0.000731465	0.997278324	0.003742739	0.91786044	-0.004602037	0.982892313	0.000215404	0.981941555	0.003029451	0.991782303	0.004358911	0.92534127	0.010554389	0.920629377	0.013057937
96	ctx_lh_G_temp_sup-G_T_transv	0.982999729	0.001001414	0.987389046	0.001781464	0.991987216	0.000767494	0.999282885	-1.77E-05	0.991885795	-0.0003271	0.967779848	-0.001420282	0.992677978	0.000631181	0.995668446	0.001594726	0.980913622	0.000465211	0.60924099	0.002189753	0.960344504	-0.002320774	0.983286946	0.002960736	0.979777193	0.000718976	0.885087241	-0.001115187	0.80819835	0.003653886	0.547983233	-0.002802384	0.996155417	0.001468136	0.997278324	0.002494879	0.972159153	0.000226617	0.73017633	-0.001878371	0.981941555	0.003345458	0.991782303	0.00017607	0.950456041	0.000463409	0.974984455	-0.00014999
97	ctx_lh_G_temp_sup-Lateral	0.982999729	8.0385744854262e-05	0.987389046	0.000389331	0.991987216	0.000365097	0.999282885	-0.000785156	0.991885795	-0.000753668	0.97354864	0.000243718	0.992677978	-0.000397622	0.995668446	-0.00043136	0.95597358	-0.00093039	0.21287482	0.001547204	0.960344504	-0.000750229	0.983286946	-0.000836677	0.961968045	-0.001187872	0.75732437	-0.001059159	0.867193873	0.000320122	0.45220451	-0.00101484	0.996155417	-0.001305157	0.997278324	0.000209175	0.91786044	-0.000743887	0.579372814	-0.000709508	0.981941555	-0.000395001	0.991782303	-0.000629492	0.92534127	-0.000268842	0.920629377	-0.000284196
98	ctx_lh_G_temp_sup-Plan_polar	0.982999729	-0.002209381	0.987389046	0.000126347	0.991987216	0.002602057	0.999282885	-0.007319412	0.991885795	-0.007662653	0.97354864	0.000212585	0.992677978	-0.002899127	0.995668446	-0.002652862	0.95597358	-0.00388754	0.251312474	0.009986661	0.960344504	-0.005058375	0.983286946	-0.001860788	0.961968045	-0.003139244	0.75732437	-0.004681283	0.998883384	-6.21E-06	0.45220451	-0.006692297	0.996155417	-0.000722707	0.997278324	0.000859644	0.91786044	-0.001822862	0.411424641	-0.007421838	0.981941555	-0.004049702	0.991782303	-0.004144913	0.92534127	-0.008597264	0.920629377	-0.006265116
99	ctx_lh_G_temp_sup-Plan_tempo	0.982999729	-0.002258047	0.987389046	-0.001204487	0.991987216	0.002867895	0.999282885	-0.003637463	0.991885795	-0.004187681	0.97354864	0.000285824	0.992677978	0.000222153	0.995668446	0.001330578	0.980913622	-0.000574981	0.38040304	0.004490437	0.960344504	-0.001771861	0.983286946	0.001994677	0.979777193	-0.000737474	0.800468315	-0.001914558	0.88264402	0.001180602	0.45220451	-0.003722145	0.996155417	0.000175548	0.997278324	0.001030837	0.91786044	-0.000742696	0.467170424	-0.003735556	0.981941555	0.000219084	0.991782303	-0.000370445	0.950456041	0.000680559	0.974984455	0.000417133
100	ctx_lh_G_temporal_inf	0.982999729	-0.000639835	0.987389046	-0.000432519	0.991987216	0.000118393	0.999282885	-0.000188051	0.991885795	-0.000162824	0.97354864	-0.000144758	0.992677978	-0.000299482	0.995668446	-0.000380338	0.95597358	-0.000605669	0.478474677	0.000611783	0.960344504	-0.000421312	0.983286946	-0.00055248	0.961968045	-0.000531701	0.75732437	-0.000561559	0.868215422	-0.000223996	0.876854618	0.000127713	0.996155417	-0.000695737	0.997278324	1.29559464973687e-06	0.91786044	-0.000685466	0.579372814	-0.000510531	0.990232737	-5.70E-06	0.991782303	-0.00061481	0.92534127	-0.000582732	0.920629377	-0.000572274
101	ctx_lh_G_temporal_middle	0.982999729	-0.00024482	0.987389046	-0.000605344	0.991987216	0.000230099	0.999282885	-0.000354522	0.991885795	-0.000349525	0.957433182	-0.000465849	0.992677978	-0.000322554	0.995668446	-0.000453302	0.95597358	-0.000581208	0.759376487	0.000297953	0.971559295	-0.000312347	0.983286946	-0.00048705	0.961968045	-0.000793174	0.75732437	-0.000723903	0.80819835	-0.000547326	0.534305913	-0.000628432	0.996155417	-0.000382369	0.997278324	-6.50E-05	0.91786044	-0.000629556	0.411424641	-0.001151829	0.981941555	6.65892142389772e-05	0.991782303	-0.000749312	0.92534127	-0.000432497	0.928014464	-0.000203696
102	ctx_lh_Lat_Fis-ant-Horizont	0.982999729	0.004720742	0.987389046	0.002388366	0.991987216	0.005698595	0.999282885	-0.000630886	0.991885795	-0.00113367	0.957433182	-0.003215112	0.992677978	-0.003232798	0.995668446	-0.003920283	0.988589816	-0.000773223	0.611393526	0.004777632	0.960344504	-0.006887633	0.983286946	0.002482994	0.998828533	0.000619222	0.955630455	0.000817582	0.958115318	0.001305973	0.912697717	0.001151866	0.996155417	0.006159833	0.997278324	0.003120986	0.91786044	-0.003183017	0.685515411	-0.004760555	0.981941555	0.000571576	0.991782303	-0.002314031	0.936041064	0.002185908	0.974972749	0.001086564
103	ctx_lh_Lat_Fis-ant-Vertical	0.982999729	0.002916312	0.987389046	-0.000920081	0.991987216	0.008844376	0.999282885	0.000269512	0.991885795	0.000109214	0.97354864	-0.000927853	0.992677978	-0.000331423	0.995668446	-0.003748582	0.980913622	0.001219089	0.603657977	0.005065539	0.974991823	0.001391247	0.983286946	0.00317086	0.961968045	0.002635931	0.991050346	-0.000348924	0.995537516	-8.24E-05	0.894218831	-0.001347129	0.996155417	0.005868734	0.997278324	0.002064437	0.91786044	0.003606729	0.982892313	-0.000474087	0.981941555	0.000531139	0.991782303	-0.00112596	0.983994791	-0.000247743	0.974984455	-0.000939894
104	ctx_lh_Lat_Fis-post	0.982999729	-0.000220061	0.987389046	-0.00048796	0.991987216	0.000365542	0.999282885	-0.003204822	0.991885795	-0.003661851	0.957433182	0.001896215	0.992677978	0.001623124	0.995668446	0.001948708	0.972952007	0.001274977	0.379917271	0.005281273	0.971559295	-0.001517174	0.983286946	0.002452536	0.979777193	0.001269427	0.848698946	-0.001811424	0.80819835	0.004213722	0.965465805	0.000193575	0.996155417	0.002507427	0.997278324	0.00438966	0.96568799	0.00044957	0.633310745	-0.002852154	0.981941555	-0.001076066	0.991782303	-0.000652921	0.92534127	0.001395527	0.974984455	0.000350575
105	ctx_lh_Pole_occipital	0.982999729	-2.51E-06	0.987389046	-9.38E-07	0.991987216	-6.16E-06	0.999282885	-1.95E-06	0.991885795	-2.10E-06	0.957433182	-1.07E-05	0.992677978	9.1733995052786e-06	0.995668446	2.16866348566654e-06	0.972952007	4.25697521105688e-06	0.883961683	-3.86E-06	0.960344504	1.16657948103108e-05	0.983286946	1.50863277845094e-06	0.988626402	3.39787959756005e-06	0.900515126	4.80065776737875e-06	0.88264402	6.01887396052077e-06	0.944282094	1.48659530315052e-06	0.996155417	2.24845669477755e-06	0.997278324	9.41708736317162e-06	0.91786044	4.09236838054999e-06	0.982892313	1.65569240264255e-06	0.981941555	1.92992936566766e-06	0.991782303	-3.15E-07	0.92534127	8.46454225140882e-06	0.920629377	1.11905327524506e-05
106	ctx_lh_Pole_temporal	0.982999729	-5.36E-05	0.987389046	6.29342451298846e-05	0.991987216	0.000122076	0.999282885	-0.00079154	0.991885795	-0.000768316	0.97354864	0.00013857	0.992677978	-5.38E-05	0.995668446	-0.000101982	0.980913622	-0.000102028	0.248142328	0.001048156	0.983550576	-1.83E-05	0.988862671	2.96745803674717e-05	0.993901379	-8.91E-05	0.962170758	-5.30E-05	0.995537516	-5.27E-06	0.965465805	4.00213444517475e-05	0.996155417	-0.000103993	0.997278324	2.5280885801136e-05	0.91786044	-0.000156265	0.674044825	-0.000410838	0.987296388	2.15719945510948e-05	0.991782303	4.33584653758768e-05	0.92534127	-0.000314828	0.920629377	-0.000267731
107	ctx_lh_S_calcarine	0.982999729	-0.001030447	0.987389046	-0.001741768	0.991987216	0.001942609	0.999282885	-0.000213361	0.991885795	-9.98E-05	0.957433182	0.002434791	0.992677978	0.000368312	0.995668446	-0.000291353	0.988589816	-0.000190995	0.553248772	0.002673172	0.983550576	-0.000296859	0.983286946	-0.00066054	0.988626402	-0.000719718	0.906814332	-0.000873485	0.976586449	-0.000254634	0.979151862	0.000124216	0.996155417	0.000532962	0.997278324	0.001602161	0.91786044	-0.000987408	0.633310745	-0.002629297	0.981941555	0.000958437	0.991782303	-0.000923669	0.92534127	-0.001161574	0.974972749	0.000561091
108	ctx_lh_S_central	0.982999729	-0.002258848	0.987389046	-0.002011453	0.991987216	-0.000892469	0.999282885	0.000249061	0.991885795	-1.89E-05	0.957433182	-0.002320004	0.992677978	0.003257372	0.995668446	0.002733282	0.95597358	0.001761803	0.545305931	0.002405438	0.960344504	0.002014786	0.983286946	0.001652818	0.961968045	0.001081339	0.955655179	0.000298512	0.80819835	0.005124154	0.713277225	-0.001569128	0.996155417	0.001847242	0.997278324	0.004022134	0.91786044	0.001547982	0.579372814	0.002599963	0.981941555	0.003064212	0.991782303	0.003547592	0.92534127	0.003813082	0.920629377	0.003603696
109	ctx_lh_S_cingul-Marginalis	0.982999729	-0.001699708	0.987389046	-0.003920725	0.991987216	0.000451805	0.999282885	-0.002557558	0.991885795	-0.003002335	0.97354864	0.001260876	0.992677978	-0.000802882	0.995668446	-8.22E-05	0.972952007	-0.001191588	0.542175502	0.003741997	0.971559295	-0.002266257	0.983286946	0.001486168	0.979777193	-0.00120133	0.955630455	-0.000488224	0.924756445	0.00122912	0.45220451	-0.005322546	0.996155417	0.000912932	0.997278324	0.000850656	0.943878299	-0.000876827	0.411424641	-0.006483226	0.981941555	-0.002400629	0.991782303	-0.003822381	0.92534127	-0.002905657	0.920629377	-0.001575879
110	ctx_lh_S_circular_insula_ant	0.982999729	-0.002300023	0.987389046	-0.00158704	0.991987216	0.004978868	0.999282885	-0.002281381	0.991885795	-0.002946146	0.957433182	-0.004070271	0.992677978	-0.003934226	0.995668446	-0.005350473	0.95597358	-0.00336888	0.637215033	0.003350543	0.960344504	-0.00314736	0.983286946	0.002217545	0.961968045	-0.002720581	0.75732437	-0.005984372	0.972389271	-0.000648578	0.555362002	-0.004594344	0.996155417	-0.000877138	0.997278324	-0.001351332	0.91786044	-0.003844703	0.491606989	-0.006011212	0.981941555	-0.000443098	0.991782303	-0.005191872	0.984084709	0.000125369	0.974984455	-0.000428453
111	ctx_lh_S_circular_insula_inf	0.982999729	-0.00263889	0.987389046	-0.00093428	0.991987216	0.000460397	0.999282885	-0.002215774	0.991885795	-0.002322076	0.97354864	9.03839915308842e-05	0.992677978	-0.001792915	0.995668446	-0.001384147	0.98955689	-0.000160438	0.415608885	0.004729992	0.960344504	-0.002691506	0.983286946	0.002659142	0.979777193	0.001216037	0.75732437	-0.002891172	0.86190304	0.001663312	0.778022326	-0.001515217	0.996155417	0.002223989	0.997278324	-0.000265611	0.91786044	0.00162111	0.735091834	-0.002085795	0.981941555	0.000341353	0.991782303	-0.001562565	0.92534127	-0.00180461	0.920629377	-0.002581591
112	ctx_lh_S_circular_insula_sup	0.982999729	0.001162328	0.987389046	0.001222872	0.991987216	0.002083215	0.999282885	-0.001722831	0.991885795	-0.001797603	0.957433182	-0.00266896	0.992677978	-0.000176367	0.995668446	-0.000746042	0.97319784	-0.000649652	0.883961683	0.000697984	0.971559295	-0.001002567	0.983286946	0.000820443	0.988626402	-0.000521629	0.799820615	-0.001949466	0.83216612	0.001707208	0.713277225	-0.001650567	0.996155417	0.001345011	0.997278324	0.001371451	0.959084565	-0.000479521	0.773408283	-0.001563121	0.981941555	0.000228393	0.991782303	-6.84E-05	0.92534127	0.001069956	0.920629377	0.000976873
113	ctx_lh_S_collat_transv_ant	0.982999729	0.000687585	0.987389046	-0.000714091	0.991987216	0.00210387	0.999282885	-0.00046358	0.991885795	-0.000489659	0.97354864	-0.000509941	0.992677978	-0.001105127	0.995668446	-0.000349536	0.95597358	-0.000928415	0.516288813	-0.001746351	0.960344504	-0.001017311	0.983286946	-0.000234957	0.961968045	-0.001413769	0.914485958	-0.000400757	0.80819835	-0.002372031	0.713277225	-0.000921936	0.996155417	0.000317518	0.997278324	-0.001535321	0.91786044	-0.002241254	0.411424641	-0.002735856	0.981941555	-0.000227042	0.991782303	-0.000392246	0.92534127	-0.001783245	0.920629377	-0.000673562
114	ctx_lh_S_collat_transv_post	0.592190637	-0.003153046	0.987389046	-0.00268337	0.991987216	-0.000540971	0.999282885	0.000182083	0.991885795	0.000161579	0.957433182	0.000936296	0.992677978	-0.000252685	0.995668446	-0.000681502	0.97319784	-0.000368176	0.720796554	0.000774477	0.983550576	-0.000134641	0.983286946	-0.000494295	0.998828533	0.000151145	0.885087241	-0.000690573	0.80819835	0.002293786	0.965465805	9.0200808835936e-05	0.996155417	-0.000625074	0.997278324	0.00023837	0.91786044	0.000715903	0.975497444	0.000286106	0.981941555	-0.000607508	0.991782303	-0.000697636	0.92534127	-0.000813497	0.920629377	-0.001256104
115	ctx_lh_S_front_inf	0.982999729	0.000330129	0.987389046	0.000554976	0.991987216	0.001688954	0.999282885	0.000458588	0.991885795	0.000151021	0.97354864	-0.000496186	0.992677978	-0.001214984	0.995668446	-0.000737687	0.993734001	-1.84E-05	0.773228951	0.001293425	0.960344504	-0.00271565	0.983286946	0.000587991	0.979777193	0.000993718	0.906814332	-0.000873989	0.830349208	-0.00207588	0.98026217	-9.55E-05	0.996155417	0.001496066	0.997278324	0.000125808	0.91786044	0.001337104	0.982892313	0.000440534	0.981941555	0.001232479	0.991782303	0.000186264	0.950456041	-0.000647959	0.974984455	0.000325957
116	ctx_lh_S_front_middle	0.994360805	1.89350660963322e-05	0.987389046	0.001436473	0.991987216	0.001228666	0.999282885	0.003109406	0.991885795	0.003493905	0.957433182	-0.00233317	0.992677978	-0.000109831	0.995668446	0.000477484	0.95597358	0.00200832	0.909322637	0.000699744	0.971559295	-0.001614303	0.983286946	0.002109542	0.961968045	0.003593715	0.906814332	0.001012838	0.80819835	0.005683262	0.773929436	0.001734773	0.996155417	0.002946435	0.997278324	0.000871232	0.91786044	0.003425703	0.857644357	-0.001214145	0.981941555	0.002915916	0.991782303	0.000337119	0.92534127	0.001706697	0.952391869	0.000978633
117	ctx_lh_S_front_sup	0.982999729	0.000327128	0.987389046	0.001581014	0.991987216	-0.001097724	0.999282885	-0.003218514	0.991885795	-0.003404301	0.957433182	-0.001451415	0.992677978	-0.001678201	0.995668446	-0.001957119	0.95597358	-0.001951533	0.791592387	-0.001025252	0.971559295	-0.000758244	0.983286946	-0.002054827	0.961968045	-0.001550514	0.848698946	-0.00150552	0.962571471	-0.000400689	0.713277225	-0.001570021	0.996155417	-0.000283458	0.997278324	-0.001618876	0.91786044	-0.001161555	0.982892313	0.000236634	0.981941555	-0.001075083	0.991782303	-0.000580983	0.92534127	-0.000984013	0.920629377	-0.000903513
118	ctx_lh_S_interm_prim-Jensen	0.982999729	-0.002545759	0.987389046	-0.001502885	0.991987216	0.002571471	0.999282885	-0.006472751	0.991885795	-0.006718203	0.957433182	0.002638813	0.992677978	-0.006733167	0.995668446	-0.007715378	0.95597358	-0.005734805	0.773228951	-0.002009143	0.960344504	-0.003653587	0.983286946	-0.004513879	0.961968045	-0.004100383	0.848698946	-0.002748675	0.80819835	0.005168802	0.653177172	-0.003868671	0.996155417	-0.002800778	0.997278324	-0.005428005	0.91786044	-0.003704403	0.975497444	-0.000887089	0.981941555	-0.002784087	0.991782303	-0.003742408	0.92534127	-0.003389657	0.992772948	-0.000123
119	ctx_lh_S_intrapariet_and_P_trans	0.982999729	-0.002122593	0.987389046	-0.002580531	0.991987216	0.00061926	0.999282885	0.00032069	0.991885795	-0.000167274	0.957433182	-0.00221125	0.992677978	0.001188544	0.995668446	0.002043579	0.980913622	-0.000498838	0.415608885	0.003766489	0.974991823	0.000659948	0.983286946	0.002323082	0.961968045	-0.001429179	0.868069375	-0.001374474	0.900745576	0.001042814	0.534305913	-0.003013887	0.996155417	-0.001199703	0.997278324	-3.79E-05	0.91786044	-0.001720384	0.975497444	-0.000515147	0.981941555	0.00383324	0.991782303	0.000798008	0.92534127	0.00270132	0.920629377	0.003688208
120	ctx_lh_S_oc-temp_lat	0.982999729	0.001272227	0.987389046	0.000236534	0.991987216	0.001047643	0.999282885	-0.005213234	0.991885795	-0.004923476	0.957433182	-0.002208369	0.992677978	-0.002970045	0.995668446	-0.002982712	0.95597358	-0.002967786	0.478474677	0.003450053	0.960344504	-0.003218697	0.983286946	-0.000474726	0.961968045	-0.002909619	0.858784579	-0.001545735	0.976586449	-0.000348478	0.713277225	-0.001704317	0.996155417	-0.001780762	0.997278324	-0.001579529	0.91786044	-0.003436932	0.411424641	-0.004892263	0.981941555	-0.001629629	0.991782303	-0.003952966	0.92534127	-0.004322415	0.920629377	-0.004002599
121	ctx_lh_S_oc-temp_med_and_Lingual	0.924245403	-0.003253365	0.987389046	-0.001331056	0.991987216	0.001186158	0.999282885	-0.000131278	0.991885795	-0.000155381	0.97354864	0.000405863	0.992677978	-0.001414296	0.995668446	-0.001443784	0.972952007	-0.000552743	0.213027943	0.004351718	0.960344504	-0.001325694	0.983286946	0.000860504	0.961968045	0.000919098	0.848698946	-0.001152985	0.924756445	-0.000697774	0.902894662	-0.000405127	0.996155417	0.000255582	0.997278324	-0.000931328	0.91786044	0.000787475	0.797443017	-0.000915016	0.981941555	0.002211566	0.991782303	0.000850911	0.950456041	-0.000386128	0.974984455	0.000192485
122	ctx_lh_S_oc_middle_and_Lunatus	0.982999729	-0.001006538	0.987389046	-0.001195504	0.991987216	-9.01E-05	0.999282885	-0.001145091	0.991885795	-0.001062802	0.97354864	0.001032348	0.992677978	-0.000169807	0.995668446	-0.000361451	0.972952007	-0.000825939	0.941742942	-0.000244507	0.983550576	5.83896898387134e-05	0.983286946	-0.000329617	0.961968045	-0.001597835	0.75732437	-0.001854701	0.817701163	-0.001591809	0.748102766	-0.001148792	0.996155417	-0.000668872	0.997278324	-9.44E-05	0.91786044	-0.001433629	0.57137127	-0.002427851	0.981941555	0.000411091	0.991782303	-0.00272695	0.92534127	-0.00194969	0.974972749	-0.000406811
123	ctx_lh_S_oc_sup_and_transversal	0.982999729	-0.000999728	0.987389046	-0.000737529	0.993172675	-1.97E-05	0.999282885	0.002356188	0.991885795	0.00267525	0.957433182	0.004235447	0.992677978	-0.000411681	0.995668446	-0.000901023	0.988589816	0.000440201	0.909322637	-0.000602946	0.983550576	-0.00011139	0.983286946	0.001724821	0.979777193	0.000897041	0.940624415	-0.000572574	0.958115318	0.00066147	0.98026217	-0.000106076	0.996155417	0.001034268	0.997278324	-0.000467106	0.990184806	5.79901853241199e-05	0.982892313	0.000166349	0.981941555	0.003162616	0.991782303	-0.000102752	0.92534127	0.00181709	0.920629377	0.003485687
124	ctx_lh_S_occipital_ant	0.982999729	-0.000165485	0.987389046	-0.000828079	0.991987216	0.000679201	0.999282885	0.001311811	0.991885795	0.001160671	0.97354864	0.000258103	0.992677978	0.000566409	0.995668446	0.001689025	0.988589816	-0.000321327	0.975666953	0.000120694	0.960344504	-0.002307852	0.983286946	0.001909187	0.979777193	-0.00109594	0.900515126	-0.001110022	0.80819835	0.003930311	0.713277225	-0.001845952	0.998905057	7.50662189914419e-05	0.997278324	0.002119271	0.91786044	-0.001239215	0.718719391	-0.002282908	0.625762177	0.006752339	0.991782303	0.003075759	0.92534127	0.004600092	0.920629377	0.00477571
125	ctx_lh_S_orbital-H_Shaped	0.897224765	-0.002110304	0.987389046	-0.001379368	0.991987216	0.000129773	0.999282885	-0.001154971	0.991885795	-0.001222447	0.97354864	-0.000324586	0.992677978	-0.000473358	0.995668446	-0.000711423	0.972952007	-0.000391308	0.19141575	0.002819065	0.983550576	8.82249453821411e-05	0.983286946	-0.000450837	0.979777193	-0.000370284	0.914138204	-0.000307665	0.924756445	-0.000392479	0.902894662	-0.000247161	0.996155417	-0.000208743	0.997278324	-0.000570286	0.91786044	-0.000532563	0.78825794	-0.000606264	0.981941555	0.000704396	0.991782303	0.000393184	0.950456041	-0.000342539	0.972648622	0.000274682
126	ctx_lh_S_orbital_lateral	0.982999729	0.000644586	0.987389046	-5.35E-05	0.991987216	-0.002773895	0.999282885	-0.00581319	0.991885795	-0.005867131	0.97354864	0.0005351	0.992677978	-0.005224647	0.995668446	-0.004596129	0.972952007	-0.001164539	0.891265263	0.000728717	0.960344504	-0.004155141	0.983286946	0.001864138	0.979777193	0.000924389	0.799820615	-0.002195722	0.817701163	-0.002348673	0.452683693	0.003937178	0.996155417	0.000976608	0.997278324	-0.004735849	0.91786044	0.000986817	0.467170424	-0.004215608	0.981941555	-0.000916053	0.991782303	-0.003614853	0.92534127	-0.006310087	0.920629377	-0.002215837
127	ctx_lh_S_orbital_med-olfact	0.982999729	-0.000241322	0.987389046	-0.001201896	0.993172675	-2.17E-05	0.999282885	0.001712503	0.991885795	0.00158858	0.97354864	0.001131664	0.992677978	0.001574205	0.995668446	0.001351435	0.95597358	0.00148448	0.693578622	-0.001688439	0.976497518	0.000576889	0.983286946	0.002029329	0.961968045	0.001186799	0.917213277	0.0006547	0.80819835	0.002824413	0.954483354	0.000254709	0.996155417	0.00128076	0.997278324	0.002181391	0.972159153	0.000184039	0.797443017	0.001273793	0.981941555	0.004042468	0.991782303	0.001599673	0.92534127	0.002901701	0.920629377	0.004288448
128	ctx_lh_S_parieto_occipital	0.982999729	-0.000868588	0.987389046	6.83440327172466e-05	0.991987216	0.000916809	0.999282885	0.00099049	0.991885795	0.000888804	0.957433182	0.002148254	0.992677978	0.00160807	0.995668446	0.000885936	0.988589816	0.00027393	0.512002695	0.003842552	0.973567888	0.000982768	0.983286946	0.001246224	0.998828533	-0.000189372	0.906814332	-0.001119761	0.80819835	0.003415144	0.653177172	-0.003019085	0.996155417	0.000435985	0.997278324	0.002280902	0.980359394	0.000133599	0.932853371	0.000965992	0.981941555	0.002534718	0.991782303	-0.000517679	0.950456041	0.000506977	0.920629377	0.001820649
129	ctx_lh_S_pericallosal	0.982999729	-0.001101851	0.987389046	-0.001323702	0.991987216	0.000898421	0.999282885	-1.11E-05	0.991885795	-0.000257365	0.957433182	-0.00195421	0.992677978	0.001913166	0.995668446	0.00160029	0.972952007	0.00074688	0.555807522	0.00222141	0.973567888	0.000686654	0.983286946	0.00213463	0.998828533	4.7615253785526e-05	0.885087241	-0.001006976	0.80819835	0.002181881	0.776384113	-0.001215874	0.996155417	0.001231051	0.997278324	0.002728725	0.944040838	-0.000552147	0.845500455	-0.000984236	0.981941555	0.002606965	0.991782303	0.00120922	0.92534127	0.00137122	0.920629377	0.003192719
130	ctx_lh_S_postcentral	0.982999729	-0.002644451	0.987389046	-0.003703583	0.991987216	-0.000648788	0.999282885	0.000253641	0.991885795	-0.000515932	0.957433182	-0.003130642	0.992677978	-0.000918563	0.995668446	-0.000163063	0.95597358	-0.002536834	0.415608885	0.004584885	0.971559295	-0.0015042	0.983286946	-0.001291737	0.961968045	-0.003143496	0.75732437	-0.003544324	0.958115318	-0.000741565	0.45220451	-0.004513237	0.996155417	-0.001883564	0.997278324	-0.000751718	0.91786044	-0.002403858	0.606442708	-0.003217304	0.981941555	0.002201265	0.991782303	-0.000239304	0.92534127	0.003877402	0.920629377	0.00460765
131	ctx_lh_S_precentral-inf-part	0.982999729	-8.01E-05	0.987389046	-0.000263635	0.991987216	-0.001071791	0.999282885	-0.000473608	0.991885795	-0.000453468	0.957433182	0.001573309	0.992677978	-0.001265241	0.995668446	-0.002091439	0.95597358	-0.001605021	0.912884751	0.000439282	0.974991823	-0.000588793	0.983286946	-0.001204868	0.961968045	-0.00167745	0.75732437	-0.002198369	0.830349208	0.001743688	0.712319312	-0.001886583	0.996155417	0.000884397	0.997278324	-0.000305537	0.91786044	-0.001338292	0.848698794	-0.00098242	0.981941555	-0.001640629	0.991782303	-0.00216006	0.970424065	-0.00018718	0.920629377	-0.002254457
132	ctx_lh_S_precentral-sup-part	0.982999729	0.000384203	0.987389046	-0.000205616	0.991987216	-0.000879077	0.999282885	-0.002120434	0.991885795	-0.002113231	0.957433182	-0.003756003	0.992677978	-0.001296274	0.995668446	-0.001395071	0.95597358	-0.001433281	0.512002695	0.002340833	0.971559295	-0.000887114	0.983286946	-0.000511362	0.961968045	-0.00131019	0.906814332	-0.00064049	0.976586449	0.000177857	0.45220451	-0.003122476	0.996155417	-0.000907122	0.997278324	-0.000985745	0.972159153	0.000135012	0.975497444	-0.000380355	0.981941555	0.00025571	0.991782303	-0.0003008	0.950456041	0.000301827	0.920629377	0.001098932
133	ctx_lh_S_suborbital	0.982999729	-0.001755178	0.987389046	-0.001845865	0.991987216	0.004081971	0.999282885	0.003246653	0.991885795	0.002768701	0.97354864	-0.000302378	0.992677978	0.001394594	0.995668446	-0.000427857	0.988589816	0.000546899	0.213027943	0.008222666	0.971559295	0.001980802	0.983286946	0.005027189	0.993901379	-0.00066841	0.774711892	-0.003066779	0.831752706	0.002742054	0.45220451	-0.005341722	0.996155417	-0.000200905	0.997278324	0.002328891	0.91786044	0.001164541	0.982892313	0.000154265	0.981941555	0.002211012	0.991782303	0.004099553	0.950456041	0.000602793	0.974984455	0.000464435
134	ctx_lh_S_subparietal	0.982999729	0.001685369	0.987389046	-0.000805912	0.991987216	0.000232617	0.999282885	0.001026943	0.991885795	0.000371751	0.97354864	-0.00149163	0.992677978	0.001047438	0.995668446	0.001877974	0.972952007	0.001289297	0.19141575	0.009174554	0.971559295	-0.001577875	0.983286946	0.004182451	0.961968045	0.001728115	0.950639507	0.000620156	0.952167539	0.001051543	0.992982429	-2.57E-05	0.996155417	0.003221475	0.997278324	0.002441211	0.91786044	0.001039307	0.818899439	-0.001590697	0.981941555	0.001828098	0.991782303	0.000344595	0.92534127	0.001654721	0.920629377	0.00418602
135	ctx_lh_S_temporal_inf	0.982999729	-0.001282115	0.987389046	-0.000975934	0.991987216	0.001347204	0.999282885	-0.002429379	0.991885795	-0.00229205	0.957433182	0.001974251	0.992677978	-0.00094276	0.995668446	-0.001224485	0.95597358	-0.001082664	0.49923773	0.002020589	0.960344504	-0.001185962	0.983286946	-0.000781504	0.961968045	-0.001036184	0.75732437	-0.001700313	0.953103927	-0.000444623	0.937736339	-0.000221964	0.996155417	-0.001233242	0.997278324	3.84059867204884e-05	0.91786044	-0.000817962	0.773408283	-0.000987003	0.981941555	0.001806933	0.991782303	-0.002290185	0.92534127	-0.000688277	0.952391869	0.000498911
136	ctx_lh_S_temporal_sup	0.982999729	-0.001099653	0.987389046	-0.000578	0.991987216	6.36086869372397e-05	0.999282885	-0.000684087	0.991885795	-0.000871443	0.97354864	-0.000627468	0.992677978	-0.001047261	0.995668446	-0.000687077	0.95597358	-0.001718074	0.478474677	0.002457382	0.960344504	-0.001581186	0.983286946	0.000292232	0.961968045	-0.001458184	0.75732437	-0.001986806	0.847294263	-0.001090834	0.45220451	-0.002652696	0.996155417	-0.000987705	0.997278324	-0.000474808	0.91786044	-0.002104036	0.836760675	-0.000824656	0.981941555	0.001606154	0.991782303	-0.000313968	0.92534127	0.001242732	0.920629377	0.002355917
137	ctx_lh_S_temporal_transverse	0.982999729	-0.002540947	0.987389046	-0.001000183	0.991987216	0.006908289	0.999282885	-0.005387276	0.991885795	-0.006414052	0.97354864	-0.001691239	0.992677978	-0.00340484	0.995668446	-0.000754682	0.95597358	-0.00460242	0.672096815	0.004422193	0.960344504	-0.008815303	0.9888681	0.000186759	0.961968045	-0.003018482	0.75732437	-0.00717353	0.985566024	-0.000333325	0.452683693	-0.00841172	0.996155417	-0.000371691	0.997278324	0.001174687	0.91786044	-0.002972374	0.579372814	-0.006766107	0.981941555	-0.001585426	0.991782303	-0.004134234	0.950456041	0.001273609	0.974984455	0.000390902
138	ctx_lh_Unknown	0.924245403	-0.006891857	0.987389046	-0.005156533	0.991987216	0.000401188	0.999282885	-0.002283194	0.991885795	-0.002377573	0.97354864	-0.001380671	0.992677978	-0.003589242	0.995668446	-0.002658972	0.95597358	-0.004455019	0.889124855	-0.001019042	0.960344504	-0.003620396	0.983286946	-0.001217443	0.961968045	-0.004136225	0.75732437	-0.006494659	0.83216612	0.002468801	0.937736339	-0.000533332	0.996155417	-0.005994889	0.997278324	-0.003444796	0.91786044	-0.00320618	0.579372814	-0.004325408	0.981941555	0.004044473	0.991782303	-0.002171573	0.950456041	-0.000598937	0.972648622	-0.001008795
139	ctx_rh_G_Ins_lg_and_S_cent_ins	0.982999729	-0.000877996	0.987389046	-0.000852924	0.991987216	1.84329034959592e-05	0.999282885	-0.000817797	0.991885795	-0.000933147	0.97354864	-0.000169225	0.992677978	-0.001900084	0.995668446	-0.001843754	0.95597358	-0.001638831	0.538906023	0.001002899	0.960344504	-0.001636977	0.983286946	-0.000202546	0.961968045	-0.001230362	0.75732437	-0.001383292	0.80819835	-0.000873087	0.45220451	-0.001398316	0.996155417	-0.001330081	0.997278324	-0.001354299	0.91786044	-0.000764005	0.579372814	-0.001042111	0.981941555	0.00011444	0.991782303	-0.001060307	0.92534127	-0.000397294	0.920629377	-0.000407235
140	ctx_rh_G_and_S_cingul-Ant	0.982999729	-0.00200354	0.987389046	-0.002405637	0.991987216	0.002536275	0.999282885	0.001326146	0.991885795	0.001061833	0.957433182	-0.001546584	0.992677978	0.000838644	0.995668446	-8.91E-05	0.97319784	0.000749552	0.176380816	0.007442666	0.974991823	0.000709302	0.983286946	0.002694043	0.993901379	0.000518364	0.8569791	-0.001599592	0.847294263	0.001568829	0.615497365	-0.002655514	0.996155417	0.001680505	0.997278324	0.00199289	0.91786044	0.001635184	0.982892313	0.000432353	0.981941555	0.002077834	0.991782303	0.001501384	0.92534127	0.003386995	0.920629377	0.002504759
141	ctx_rh_G_and_S_cingul-Mid-Ant	0.982999729	-0.001460096	0.987389046	-0.00096664	0.991987216	8.57891762924355e-05	0.999282885	-0.000678246	0.991885795	-0.001044871	0.97354864	-0.001356438	0.992677978	-0.000304388	0.995668446	-0.001013872	0.988589816	-0.000401333	0.631336926	0.002746014	0.983550576	-0.000686676	0.983286946	0.001827139	0.998828533	0.000128058	0.791829298	-0.002751004	0.80819835	0.003153325	0.782561072	-0.001670868	0.996155417	0.000377298	0.997278324	0.001334487	0.91786044	0.002016758	0.982892313	-0.000145917	0.981941555	0.001056515	0.991782303	0.00062679	0.92534127	0.002316859	0.920629377	0.001699886
142	ctx_rh_G_and_S_cingul-Mid-Post	0.982999729	-0.002768593	0.987389046	-0.002040591	0.991987216	-0.000360618	0.999282885	-0.001395211	0.991885795	-0.001497138	0.957433182	-0.005579222	0.992677978	-0.001623879	0.995668446	-0.001133031	0.95597358	-0.001881027	0.693578622	0.002219025	0.960344504	-0.003263714	0.988862671	0.000245472	0.988626402	-0.000900018	0.906814332	-0.001059369	0.830349208	0.002637532	0.53063659	-0.004169303	0.996155417	-0.000426882	0.997278324	0.00058117	0.972159153	-0.000251887	0.69040845	-0.002949838	0.981941555	-0.000842688	0.991782303	-0.002546582	0.950456041	-0.000543402	0.974984455	-0.000520258
143	ctx_rh_G_and_S_frontomargin	0.982999729	-0.000346444	0.987389046	-0.000547092	0.991987216	0.001553263	0.999282885	0.00109831	0.991885795	0.001142193	0.957433182	-0.001385057	0.992677978	-2.12E-05	0.995668446	-0.000549121	0.988589816	-0.000172783	0.403145433	0.001681752	0.983550576	0.000192406	0.983286946	0.000182762	0.979777193	-0.000485902	0.939385333	-0.000247208	0.80819835	0.001046741	0.842562517	-0.00046398	0.996155417	-0.000597621	0.997278324	0.00017709	0.91786044	-0.000687149	0.773408283	-0.000753762	0.981941555	0.000975762	0.991782303	-0.001304377	0.92534127	-0.000666605	0.974984455	0.000171616
144	ctx_rh_G_and_S_occipital_inf	0.982999729	0.00063874	0.987389046	-0.000523999	0.991987216	4.10128297867561e-05	0.999282885	0.00032908	0.991885795	0.000354363	0.957433182	0.00061328	0.992677978	-8.94E-05	0.995668446	-0.000510642	0.972952007	-0.000215444	0.791734542	0.000321152	0.971559295	0.000325518	0.983286946	0.000114834	0.961968045	-0.000457469	0.917213277	-0.000180687	0.80819835	-0.000675254	0.710708796	-0.000563641	0.996155417	-6.28E-05	0.997278324	3.70497732032052e-05	0.91786044	-0.000633654	0.685515411	-0.000620234	0.981941555	0.000212173	0.991782303	-0.000538423	0.950456041	0.000219421	0.952391869	0.000217193
145	ctx_rh_G_and_S_paracentral	0.982999729	0.001622089	0.987389046	0.001390572	0.991987216	-0.000557491	0.999282885	0.000432614	0.991885795	0.000435974	0.97354864	-0.000156682	0.992677978	0.000873937	0.995668446	0.000948647	0.95597358	0.000723546	0.38040304	0.002095564	0.983550576	-0.000183734	0.983286946	-0.00033698	0.961968045	0.000667502	0.858784579	0.00069745	0.80819835	0.002002883	0.839486946	0.000487578	0.996155417	0.000660947	0.997278324	0.001621049	0.91786044	0.000837914	0.797443017	0.000638669	0.990232737	2.8220801224358e-05	0.991782303	0.000421189	0.959257343	0.000129826	0.974984455	-0.000151259
146	ctx_rh_G_and_S_subcentral	0.982999729	9.22593329455358e-05	0.987389046	-0.000219282	0.991987216	0.001563228	0.999282885	-0.001329461	0.991885795	-0.001510281	0.957433182	-0.00089572	0.992677978	-0.000211512	0.995668446	-0.000151168	0.95597358	-0.0012862	0.604207467	0.001126993	0.971559295	-0.000694061	0.983286946	-0.000741504	0.961968045	-0.00157393	0.75732437	-0.001585976	0.962571471	-0.00026328	0.473999975	-0.001743935	0.996155417	-0.00142798	0.997278324	0.000229404	0.91786044	-0.001372877	0.579372814	-0.001578305	0.981941555	-0.000889507	0.991782303	-0.000736749	0.950456041	-0.0002267	0.920629377	0.000903809
147	ctx_rh_G_and_S_transv_frontopol	0.982999729	-0.000383914	0.987389046	-0.000361145	0.991987216	0.000367577	0.999282885	0.000288119	0.991885795	0.000350705	0.97354864	0.00032541	0.992677978	-0.00079887	0.995668446	-0.001007522	0.95597358	-0.001475931	0.975666953	-5.15E-05	0.983550576	-8.65E-05	0.983286946	-0.001276597	0.961968045	-0.001807677	0.75732437	-0.001778371	0.80819835	-0.00155604	0.45220451	-0.002039837	0.996155417	-0.001881294	0.997278324	-0.000930634	0.91786044	-0.000898027	0.633718542	-0.001243746	0.981941555	-0.000665303	0.991782303	-0.001152401	0.92534127	-0.001123491	0.99978068	-9.60E-06
148	ctx_rh_G_cingul-Post-dorsal	0.982999729	0.000796213	0.987389046	0.00015849	0.991987216	0.001966506	0.999282885	0.001230539	0.991885795	0.000915793	0.957433182	-0.003013874	0.992677978	0.00283234	0.995668446	0.002063262	0.95597358	0.002428035	0.839346437	0.000655415	0.960344504	0.002219595	0.983286946	0.002080332	0.961968045	0.001594946	0.75732437	0.002023356	0.958115318	0.000432087	0.846580462	0.000683906	0.996155417	0.002048599	0.997278324	0.002968929	0.91786044	0.000539948	0.747712672	0.001223826	0.981941555	0.002157901	0.991782303	0.001346661	0.950456041	0.000593344	0.920629377	0.001862459
149	ctx_rh_G_cingul-Post-ventral	0.982999729	0.002072887	0.987389046	0.002568954	0.991987216	0.001269109	0.999282885	-0.00038647	0.991885795	-0.000496646	0.97354864	-0.00065097	0.992677978	-0.001863693	0.995668446	-0.00196277	0.95597358	-0.001812378	0.276679432	-0.002797046	0.960344504	-0.001812342	0.983286946	-0.000925593	0.961968045	-0.001715562	0.885087241	-0.000658419	0.80819835	-0.002349597	0.53063659	-0.001694402	0.996155417	-0.000767092	0.997278324	-0.001063322	0.91786044	-0.001533088	0.467170424	-0.002186774	0.981941555	-0.001323829	0.991782303	-0.001442639	0.92534127	-0.001477041	0.952391869	-0.000437958
150	ctx_rh_G_cuneus	0.982999729	-0.000549753	0.987389046	-0.001302473	0.991987216	0.001165966	0.999282885	3.83054544189648e-05	0.991885795	-0.000110214	0.97354864	0.000226173	0.992677978	0.000132457	0.995668446	-0.000298715	0.972952007	-0.000841339	0.840219397	0.000916872	0.971559295	-0.001125449	0.983286946	0.001238967	0.961968045	-0.001569056	0.75732437	-0.002442059	0.80819835	0.002386611	0.45220451	-0.004052789	0.996155417	-0.000329073	0.997278324	0.002007738	0.91786044	-0.000841393	0.745248264	-0.001741345	0.981941555	0.000213304	0.991782303	3.08602542354729e-05	0.941995109	-0.000903215	0.928014464	-0.000918256
151	ctx_rh_G_front_inf-Opercular	0.982999729	-0.000995412	0.987389046	-0.000597235	0.991987216	0.001562164	0.999282885	-0.000727659	0.991885795	-0.000899631	0.97354864	-7.44E-05	0.992677978	-0.000880509	0.995668446	-0.000404862	0.95597358	-0.00146179	0.631336926	0.001116815	0.960344504	-0.001483931	0.988862671	-5.38E-05	0.961968045	-0.001323917	0.75732437	-0.001257931	0.83216612	-0.000965501	0.555362002	-0.001487422	0.996155417	-0.001060608	0.997278324	-0.00060715	0.91786044	-0.00160095	0.745248264	-0.000933889	0.981941555	0.000351321	0.991782303	-6.46E-05	0.92534127	0.000886031	0.928014464	0.000487954
152	ctx_rh_G_front_inf-Orbital	0.982999729	0.000602528	0.987389046	0.001626728	0.433380267	-0.006645288	0.999282885	0.000385305	0.991885795	0.000243044	0.97354864	-0.000308647	0.992677978	-0.001439231	0.995668446	-0.000480221	0.97319784	-0.000828603	0.62988873	0.002503382	0.971559295	-0.001118244	0.988862671	-0.000142386	0.998828533	0.00030908	0.998716358	0.000119784	0.860993053	-0.001653006	0.785209764	0.001431804	0.996155417	-0.000464976	0.997278324	-0.002145129	0.959084565	-0.000512204	0.745248264	0.00206798	0.981941555	0.002339013	0.991782303	0.003398469	0.92534127	0.003214532	0.920629377	0.00359833
153	ctx_rh_G_front_inf-Triangul	0.982999729	-0.000230727	0.987389046	-0.000829183	0.538756089	0.00309361	0.999282885	0.001061892	0.991885795	0.001174377	0.957433182	-0.00210278	0.992677978	-0.000680876	0.995668446	-0.001067932	0.972952007	-0.000791534	0.909322637	0.000366013	0.973567888	-0.000519865	0.983286946	-0.000479707	0.979777193	-0.000741464	0.848698946	-0.001030068	0.952167539	-0.000496304	0.785209764	-0.000830374	0.996155417	-0.000232118	0.997278324	-8.40E-05	0.972159153	-0.000163227	0.50897376	-0.002296871	0.981941555	-0.000818485	0.991782303	-0.000771644	0.936041064	-0.000661479	0.920629377	-0.001445212
154	ctx_rh_G_front_middle	0.982999729	0.000339009	0.987389046	-0.000166058	0.991987216	0.00091795	0.999282885	0.000477869	0.991885795	0.000444964	0.97354864	-3.80E-05	0.992677978	-0.000637828	0.995668446	-0.000748074	0.95597358	-0.000807837	0.969558878	-7.09E-05	0.973567888	-0.000267668	0.983286946	-0.000745751	0.961968045	-0.000878738	0.848698946	-0.000670198	0.962571471	-0.000179444	0.937736339	-0.000138434	0.996155417	-0.000856952	0.997278324	-0.000694282	0.91786044	-0.001040259	0.50897376	-0.001319392	0.981941555	0.000284085	0.991782303	-0.000301465	0.92534127	-0.000609434	0.972648622	-0.000249659
155	ctx_rh_G_front_sup	0.982999729	-0.000442918	0.987389046	-0.000248709	0.991987216	0.000593004	0.999282885	-0.000345309	0.991885795	-0.000422826	0.957433182	-0.001471868	0.992677978	2.61462777524883e-05	0.997065699	1.08681790493519e-05	0.95597358	-0.000543147	0.497004219	0.00127782	0.973567888	-0.00032122	0.988862671	-8.95E-05	0.961968045	-0.000700728	0.75732437	-0.001185248	0.958115318	0.000253624	0.45220451	-0.00143403	0.996155417	-0.000214679	0.997278324	0.000393123	0.959084565	-0.000170646	0.697514572	-0.00081817	0.981941555	0.0001967	0.991782303	4.53569502233369e-05	0.92534127	0.000415417	0.920629377	0.000537035
156	ctx_rh_G_insular_short	0.982999729	5.84938938301532e-05	0.987389046	0.000231662	0.991987216	6.67938534147332e-05	0.999282885	-0.00011439	0.991885795	-0.000138978	0.957433182	-0.000487482	0.992677978	-2.46E-05	0.997065699	2.06798318381562e-06	0.991504123	2.09096402690001e-05	0.868486515	0.000221009	0.983550576	0.000104048	0.983286946	0.000557934	0.998828533	7.50024598990154e-05	0.885087241	-0.000315045	0.80819835	0.000667252	0.713277225	-0.000450277	0.996155417	6.73963778192334e-05	0.997278324	-0.000159531	0.91786044	0.000360178	0.982892313	9.98964365055896e-05	0.981941555	0.000687937	0.991782303	-0.000267903	0.92534127	0.000667035	0.920629377	0.000642446
157	ctx_rh_G_oc-temp_lat-fusifor	0.982999729	-0.00436319	0.987389046	-0.000912058	0.991987216	-0.001425163	0.999282885	-0.000639419	0.991885795	-0.000648808	0.957433182	-0.001600765	0.992677978	0.001046019	0.995668446	0.000619844	0.980913622	-0.000678791	0.19141575	0.007839814	0.983550576	-0.00021589	0.983286946	-0.001252771	0.998828533	0.000269024	0.930323892	0.000646697	0.80819835	0.003344862	0.876854618	0.000801195	0.996155417	-0.002689619	0.997278324	0.00219748	0.91786044	-0.000868959	0.847194533	0.001146967	0.981941555	0.002269783	0.991782303	0.003102369	0.92534127	-0.001263152	0.974984455	-0.000220314
158	ctx_rh_G_oc-temp_med-Lingual	0.592190637	-0.003064551	0.987389046	-0.002500263	0.991987216	-4.81E-05	0.999282885	0.000110005	0.991885795	5.50105279768772e-05	0.957433182	-0.001232056	0.992677978	-0.000740071	0.995668446	-0.000929803	0.95597358	-0.001083021	0.512002695	0.001731523	0.960344504	-0.001025482	0.983286946	-0.000455118	0.979777193	-0.000499258	0.813410912	-0.001037749	0.995537516	2.29982917772623e-05	0.713277225	-0.0009857	0.996155417	-0.000108388	0.997278324	-1.00E-05	0.91786044	-0.000737913	0.78825794	-0.000758841	0.981941555	0.000559783	0.991782303	-0.000202643	0.92534127	-0.00193685	0.920629377	-0.001198111
159	ctx_rh_G_oc-temp_med-Parahip	0.982999729	-0.001946202	0.987389046	-0.001882834	0.991987216	0.000915848	0.999282885	-0.002617628	0.991885795	-0.002866045	0.957433182	-0.001710962	0.992677978	-0.002532658	0.995668446	-0.00180935	0.95597358	-0.00182173	0.19141575	0.005483729	0.960344504	-0.003293604	0.983286946	0.001096212	0.961968045	-0.001324199	0.75732437	-0.001938029	0.952167539	0.000626624	0.773929436	-0.001098038	0.996155417	-0.001413791	0.997278324	-0.001109035	0.91786044	-0.001427796	0.491606989	-0.003068256	0.981941555	0.000647522	0.991782303	-0.001562795	0.950456041	-0.00040927	0.974984455	-0.000214205
160	ctx_rh_G_occipital_middle	0.982999729	-0.000240973	0.987389046	-0.000616554	0.991987216	-0.000522562	0.999282885	2.08652999130341e-05	0.991885795	-3.84E-05	0.97354864	0.000155579	0.992677978	-0.000433488	0.995668446	-0.00074359	0.95597358	-0.000600441	0.415608885	0.000993386	0.971559295	-0.000222437	0.983286946	-0.000372793	0.961968045	-0.00072927	0.75732437	-0.000660941	0.80819835	-0.001090994	0.922162347	-0.000119239	0.996155417	-0.000597197	0.997278324	-0.000181416	0.91786044	-0.001098931	0.685515411	-0.00057554	0.987296388	-3.49E-05	0.991782303	-0.000913633	0.92534127	-0.000341276	0.920629377	-0.000476461
161	ctx_rh_G_occipital_sup	0.98443308	-2.87E-05	0.987389046	-0.000783628	0.991987216	-0.001196888	0.999282885	0.000307323	0.991885795	0.000143053	0.967779848	0.00074512	0.992677978	0.000243605	0.995668446	3.61917798037915e-05	0.972952007	-0.000480927	0.514750512	0.001541097	0.971559295	0.000457588	0.983286946	-0.00050606	0.961968045	-0.00103044	0.75732437	-0.001332585	0.985299716	-0.000100074	0.713277225	-0.000909911	0.996155417	-0.000465829	0.997278324	0.000200913	0.91786044	-0.000536615	0.982892313	0.000221328	0.990232737	-1.39E-05	0.991782303	0.000398624	0.950456041	-0.000216533	0.974972749	-0.00023797
162	ctx_rh_G_orbital	0.982999729	6.88063401131081e-05	0.987389046	3.09522112978262e-05	0.991987216	0.000845705	0.999282885	-0.000446946	0.991885795	-0.0004539	0.957433182	-0.000935245	0.992677978	-0.000786042	0.995668446	-0.000675607	0.95597358	-0.000819912	0.941742942	7.2697515162519e-05	0.960344504	-0.000694236	0.983286946	-0.000143697	0.961968045	-0.000812789	0.75732437	-0.000795905	0.868215422	-0.000265382	0.45220451	-0.000921267	0.996155417	-0.000591983	0.997278324	-0.000683052	0.91786044	-0.000799028	0.411424641	-0.001171919	0.981941555	0.000573323	0.991782303	-0.000123104	0.950456041	0.000100795	0.920629377	0.000336689
163	ctx_rh_G_pariet_inf-Angular	0.982999729	-0.000665451	0.987389046	-0.001570024	0.991987216	-0.000692345	0.999282885	-0.001122315	0.991885795	-0.001227562	0.957433182	0.001106696	0.992677978	-0.001426133	0.995668446	-0.001042869	0.95597358	-0.002045538	0.407085543	0.002116054	0.960344504	-0.001306555	0.983286946	-0.001395548	0.961968045	-0.002329861	0.75732437	-0.002369844	0.81633928	-0.001194165	0.591074229	-0.001391086	0.996155417	-0.002063329	0.997278324	-0.001320063	0.91786044	-0.002515017	0.464496574	-0.00224	0.981941555	-0.00073668	0.991782303	-0.001442202	0.92534127	-0.001348476	0.920629377	-0.000615144
164	ctx_rh_G_pariet_inf-Supramar	0.982999729	0.000246159	0.987389046	-3.88E-05	0.991987216	-0.000131362	0.999282885	-0.000318774	0.991885795	-0.000450423	0.97354864	-0.000460368	0.992677978	-0.000218143	0.995668446	5.01997180859829e-05	0.972952007	-0.000458466	0.385267246	0.001985827	0.971559295	-0.000430146	0.983286946	0.000185316	0.961968045	-0.000571411	0.943897592	-0.000224315	0.847294263	-0.000699081	0.713277225	-0.000889824	0.996155417	-0.000410589	0.997278324	-0.000481908	0.91786044	-0.001150396	0.411424641	-0.002495498	0.981941555	0.000604314	0.991782303	-0.001187144	0.950456041	0.000342491	0.920629377	0.000605028
165	ctx_rh_G_parietal_sup	0.982999729	-0.000157155	0.987389046	-0.000317653	0.991987216	-0.00080899	0.999282885	-0.000418546	0.991885795	-0.000668051	0.97354864	-8.25E-05	0.992677978	-0.000640465	0.995668446	-0.00034671	0.95597358	-0.000921252	0.415608885	0.001484005	0.960344504	-0.001342829	0.983286946	0.000255717	0.961968045	-0.001046946	0.75732437	-0.001629517	0.830349208	0.000756941	0.851058817	-0.000346627	0.996155417	-0.001161726	0.997278324	-2.92E-06	0.91786044	-0.001218943	0.54992258	-0.001281344	0.981941555	0.000377005	0.991782303	-0.000566906	0.950456041	-0.000209359	0.974984455	8.56138367649653e-05
166	ctx_rh_G_postcentral	0.982999729	-7.29E-05	0.987389046	-5.20E-05	0.991987216	7.83787871775807e-06	0.999282885	-0.000138887	0.991885795	-0.000151342	0.97354864	-4.87E-05	0.992677978	-0.000334878	0.995668446	-0.00026666	0.95597358	-0.000457721	0.545305931	0.000270126	0.960344504	-0.000339963	0.983286946	-0.000388702	0.961968045	-0.000486532	0.75732437	-0.000313817	0.900745576	-0.000107224	0.534305913	-0.000318344	0.996155417	-0.000443701	0.997278324	-0.000254697	0.91786044	-0.000495057	0.411424641	-0.000528981	0.981941555	-3.49E-05	0.991782303	-0.000199813	0.92534127	-0.00019034	0.920629377	-0.000114055
167	ctx_rh_G_precentral	0.982999729	0.000307722	0.987389046	-7.27E-05	0.991987216	9.89362823756747e-05	0.999282885	-9.87E-05	0.991885795	-9.70E-05	0.97354864	0.000110307	0.992677978	0.000102477	0.995668446	5.64660042033688e-05	0.95597358	-0.000412504	0.549405911	-0.000470426	0.983550576	6.55631252561604e-05	0.983286946	-0.000487459	0.961968045	-0.000702171	0.848698946	-0.000289043	0.83216612	0.000298589	0.655596068	-0.000412617	0.996155417	-0.000464127	0.997278324	0.000138646	0.91786044	-0.000825791	0.50897376	-0.00064753	0.981941555	-6.99E-05	0.991782303	-0.000187134	0.950456041	5.77998817004293e-05	0.974984455	3.57440084601115e-05
168	ctx_rh_G_precuneus	0.982999729	0.000606992	0.987389046	0.000708145	0.991987216	0.000940257	0.999282885	-0.000697668	0.991885795	-0.000860216	0.97354864	9.81772260224073e-05	0.992677978	-0.000984565	0.995668446	-0.000626793	0.95597358	-0.001476071	0.513650955	0.001773479	0.960344504	-0.001520192	0.983286946	-0.000908033	0.961968045	-0.001476391	0.799820615	-0.001199563	0.83216612	-0.001057578	0.713277225	-0.001029403	0.996155417	-0.001013729	0.997278324	-0.000464267	0.91786044	-0.001666144	0.633310745	-0.001413049	0.981941555	-0.000986831	0.991782303	-0.001309374	0.92534127	-0.001842559	0.920629377	-0.001121203
169	ctx_rh_G_rectus	0.982999729	-0.000900969	0.987389046	-0.001050034	0.991987216	-9.51E-05	0.999282885	4.05751083853139e-06	0.991885795	-3.86E-05	0.957433182	-0.001257047	0.992677978	0.000482172	0.995668446	0.000900909	0.988589816	-0.000118673	0.603657977	0.000954535	0.983550576	0.000121957	0.988862671	3.68956227746455e-05	0.961968045	-0.000597867	0.900515126	-0.000391521	0.868215422	0.00050603	0.785209764	-0.000496273	0.996155417	-0.000214158	0.997278324	0.000253487	0.91786044	-0.000915656	0.773408283	-0.000674256	0.625762177	0.002541508	0.991782303	0.001714407	0.950456041	0.000163027	0.920629377	0.001145678
170	ctx_rh_G_subcallosal	0.982999729	-0.002553462	0.987389046	-0.003006502	0.991987216	0.000499791	0.999282885	0.00049853	0.991885795	0.000318481	0.97354864	-0.001295112	0.992677978	0.000103005	0.995668446	0.00187096	0.972952007	-0.001853866	0.536744954	-0.004199993	0.974991823	-0.000961701	0.983286946	-0.00300545	0.961968045	-0.002720054	0.885087241	-0.001846871	0.952167539	0.001128022	0.992982429	-3.38E-05	0.996155417	-0.003331739	0.997278324	-0.00081228	0.91786044	-0.004264229	0.975497444	-0.000863445	0.981941555	0.005368591	0.991782303	0.001877563	0.92534127	0.006307575	0.920629377	0.007704787
171	ctx_rh_G_temp_sup-G_T_transv	0.982999729	6.70540991370059e-05	0.987389046	-0.000943025	0.991987216	0.001214959	0.999282885	-0.000697228	0.991885795	-0.001125212	0.957433182	-0.001894383	0.992677978	-0.000140215	0.995668446	0.000462483	0.95597358	-0.001112893	0.839346437	0.000553271	0.960344504	-0.002041802	0.983286946	0.000521001	0.961968045	-0.001299643	0.75732437	-0.001536457	0.817701163	0.001232027	0.53063659	-0.001963541	0.996155417	-0.000827129	0.997278324	0.001202274	0.91786044	-0.001797344	0.411424641	-0.003322546	0.981941555	0.001900085	0.991782303	-0.001225588	0.950456041	0.000487802	0.972648622	0.000392237
172	ctx_rh_G_temp_sup-Lateral	0.982999729	-0.000352977	0.987389046	-0.000880458	0.991987216	-0.000581482	0.999282885	-0.000344037	0.991885795	-0.000303706	0.957433182	-0.000400474	0.992677978	-9.14E-05	0.995668446	0.000220232	0.95597358	-0.000484208	0.603657977	0.000474081	0.971559295	-0.000312562	0.983286946	-0.000523526	0.961968045	-0.000628203	0.848698946	-0.000372703	0.958115318	0.000131341	0.782561072	-0.000268462	0.996155417	-0.000664867	0.997278324	-0.000194989	0.91786044	-0.000573722	0.579372814	-0.000635459	0.981941555	-0.000323131	0.991782303	-0.000250963	0.92534127	-0.000529344	0.920629377	-0.000445599
173	ctx_rh_G_temp_sup-Plan_polar	0.982999729	-0.002979934	0.987389046	-0.002850405	0.991987216	0.00073928	0.999282885	-0.000943729	0.991885795	-0.001071928	0.97354864	-0.001423664	0.992677978	-0.001411924	0.995668446	-0.001396527	0.972952007	-0.001330357	0.710607251	0.001998913	0.971559295	-0.002067293	0.983286946	0.002495066	0.988626402	-0.000779187	0.75732437	-0.003365636	0.83216612	0.00209748	0.653177172	-0.00285021	0.996155417	-0.000236841	0.997278324	-4.49E-05	0.91786044	-0.001249349	0.745248264	-0.002195745	0.981941555	0.000258916	0.991782303	-0.00213086	0.950456041	-0.000808121	0.952391869	-0.000963211
174	ctx_rh_G_temp_sup-Plan_tempo	0.982999729	0.000970118	0.987389046	0.000266973	0.991987216	0.001980151	0.999282885	0.001428326	0.991885795	0.001114279	0.97354864	-0.001263587	0.992677978	0.001123176	0.995668446	0.001427997	0.988589816	0.00025037	0.631336926	0.002069494	0.983550576	6.22608914610083e-05	0.983286946	0.001122234	0.998828533	0.000218022	0.906814332	0.000901603	0.83216612	0.001743819	0.713277225	-0.001657752	0.996155417	0.00064704	0.997278324	0.001119516	0.91786044	-0.000770269	0.718719391	-0.002050786	0.981941555	0.000582393	0.991782303	6.55751440505395e-05	0.92534127	0.001376372	0.974984455	0.00022192
175	ctx_rh_G_temporal_inf	0.982999729	0.001204525	0.987389046	-0.000632711	0.991987216	-0.000250335	0.999282885	-0.000832574	0.991885795	-0.000807462	0.957433182	0.000733769	0.992677978	-0.000437973	0.995668446	-0.000108964	0.95597358	-0.000782832	0.715193814	-0.000521073	0.971559295	-0.000455572	0.983286946	-0.000663125	0.961968045	-0.001516062	0.999092406	1.94936995499393e-06	0.80819835	-0.000943057	0.764036297	-0.000485386	0.996155417	-0.000417233	0.997278324	-0.000505928	0.91786044	-0.001865587	0.411424641	-0.001492709	0.981941555	-0.000504231	0.991782303	-0.000419672	0.92534127	-0.000933414	0.920629377	-0.000510111
176	ctx_rh_G_temporal_middle	0.982999729	-8.04E-05	0.987389046	-0.000873841	0.991987216	1.19633635298772e-05	0.999282885	-0.000498494	0.991885795	-0.000530357	0.957433182	0.000841061	0.992677978	-0.000383792	0.995668446	-0.000130429	0.95597358	-0.000769934	0.512002695	0.000790527	0.960344504	-0.00061771	0.983286946	-0.000508443	0.961968045	-0.001039675	0.75732437	-0.001017842	0.863310053	-0.00034635	0.592796941	-0.000689948	0.996155417	-0.00079269	0.997278324	-0.000231159	0.91786044	-0.001147749	0.464496574	-0.001060187	0.981941555	-0.000219093	0.991782303	-0.001055901	0.92534127	-0.000585674	0.920629377	-0.000596112
177	ctx_rh_Lat_Fis-ant-Horizont	0.982999729	-0.005970559	0.987389046	-0.004255738	0.433380267	0.010350722	0.999282885	-0.001591587	0.991885795	-0.002116199	0.97354864	-0.000431779	0.992677978	0.001210469	0.995668446	0.001617648	0.97319784	0.001341783	0.402489762	0.008195089	0.971559295	-0.002354766	0.983286946	0.007222209	0.979777193	0.00156693	0.792434943	-0.004099791	0.80819835	0.006867021	0.851058817	-0.001769409	0.996155417	0.002964216	0.997278324	0.004243131	0.91786044	0.001980664	0.845500455	-0.002086196	0.981941555	0.006324932	0.991782303	0.004237485	0.92534127	0.00383512	0.920629377	0.004070925
178	ctx_rh_Lat_Fis-ant-Vertical	0.982999729	-0.003040956	0.987389046	-0.003836175	0.433380267	0.012822081	0.999282885	-0.001949009	0.991885795	-0.002275207	0.97354864	0.001279267	0.992677978	0.000462812	0.997065699	1.89769260644588e-05	0.972952007	-0.002640379	0.710607251	0.004043537	0.971559295	-0.003348199	0.983286946	0.000855978	0.961968045	-0.003619165	0.75732437	-0.007914155	0.972389271	0.001017065	0.713277225	-0.004362282	0.996155417	-0.000534658	0.997278324	0.004790509	0.91786044	-0.001905624	0.579372814	-0.006706006	0.981941555	0.000679905	0.991782303	0.001537362	0.92534127	0.002750331	0.928014464	0.002366881
179	ctx_rh_Lat_Fis-post	0.982999729	0.000893749	0.987389046	4.96106051935781e-05	0.991987216	-5.96E-05	0.999282885	-0.000713918	0.991885795	-0.000862167	0.97354864	-0.001040585	0.992677978	-0.000188029	0.995668446	-0.000121471	0.988589816	-0.000149213	0.565724122	0.00192361	0.971559295	-0.001040669	0.983286946	0.000983522	0.998828533	-5.49E-05	0.955630455	-0.000336906	0.80819835	0.001809244	0.868451451	-0.000660747	0.996155417	0.001504865	0.997278324	0.000556382	0.91786044	-0.001071906	0.579372814	-0.002475737	0.981941555	0.000455896	0.991782303	-0.000964419	0.92534127	0.001492101	0.920629377	0.001392421
180	ctx_rh_Pole_occipital	0.982999729	-0.000115924	0.987389046	-8.80E-05	0.991987216	-4.31E-05	0.999282885	-0.000204712	0.991885795	-0.000211417	0.957433182	-0.000172743	0.992677978	-0.000100395	0.995668446	-0.000219713	0.95597358	-0.000186816	0.909322637	-3.20E-05	0.983550576	-3.06E-05	0.983286946	-0.000193917	0.961968045	-0.000147474	0.75732437	-0.000174284	0.80819835	-0.000172908	0.922162347	-2.83E-05	0.996155417	-0.000152954	0.997278324	-8.78E-06	0.91786044	-0.000199807	0.633310745	-0.000145743	0.981941555	-0.00015561	0.991782303	-0.000146322	0.92534127	-0.000158132	0.920629377	-0.000146685
181	ctx_rh_Pole_temporal	0.982999729	6.95647293792565e-05	0.987389046	-0.000251576	0.991987216	8.48266614984861e-05	0.999282885	-0.000127174	0.991885795	-0.000136919	0.957433182	-0.000390472	0.992677978	0.000191095	0.995668446	0.000104431	0.980913622	0.000111799	0.38040304	0.000964559	0.971559295	0.0002758	0.983286946	0.000102705	0.998828533	-7.17E-07	0.960043153	-6.67E-05	0.958115318	0.000151771	0.870744196	-0.000168341	0.996155417	0.000113337	0.997278324	0.000185637	0.91786044	0.000168933	0.797443017	-0.000283077	0.981941555	0.000195869	0.991782303	-0.000163021	0.92534127	0.000260342	0.920629377	0.000297354
182	ctx_rh_S_calcarine	0.982999729	-0.002066199	0.987389046	-0.002617923	0.991987216	0.00183322	0.999282885	-0.001540984	0.991885795	-0.001964495	0.97354864	-0.000946068	0.992677978	-0.002379221	0.995668446	-0.003276053	0.95597358	-0.001710573	0.975666953	-0.000106681	0.960344504	-0.002242145	0.988862671	0.000123329	0.979777193	-0.00085969	0.914138204	-0.000863162	0.83216612	-0.001914814	0.713277225	-0.001886521	0.996155417	0.001209449	0.997278324	-0.000460469	0.91786044	-0.001840711	0.57137127	-0.003633231	0.981941555	-0.002605328	0.991782303	-0.004187722	0.92534127	-0.004772037	0.920629377	-0.003555675
183	ctx_rh_S_central	0.982999729	-0.000238654	0.987389046	-0.000278454	0.991987216	-0.000208871	0.999282885	0.00194878	0.991885795	0.00184265	0.957433182	-0.001624606	0.992677978	0.002654521	0.995668446	0.002099935	0.95597358	0.001769444	0.641767469	0.00149587	0.960344504	0.002174504	0.983286946	0.001885885	0.961968045	0.001298119	0.900515126	0.000760709	0.80819835	0.003904575	0.765218438	-0.001065476	0.996155417	0.001702876	0.997278324	0.002615405	0.91786044	0.00169632	0.685515411	0.001650567	0.981941555	0.002456989	0.991782303	0.002183681	0.92534127	0.002741163	0.920629377	0.002419194
184	ctx_rh_S_cingul-Marginalis	0.982999729	0.000900636	0.988672644	-3.95E-05	0.991987216	-0.001222207	0.999282885	-0.002171853	0.991885795	-0.002735389	0.957433182	-0.003320881	0.992677978	-0.000292523	0.995668446	0.000648875	0.95597358	-0.001826308	0.213027943	0.007130053	0.960344504	-0.002613751	0.983286946	0.000396605	0.961968045	-0.002621974	0.906814332	-0.001029818	0.80819835	0.003088967	0.534305913	-0.00373209	0.996155417	-0.001101652	0.997278324	0.001310969	0.91786044	-0.001959175	0.467170424	-0.004837404	0.981941555	-0.001998468	0.991782303	-0.002087658	0.92534127	-0.001542448	0.920629377	-0.00148237
185	ctx_rh_S_circular_insula_ant	0.982999729	-0.001130179	0.987389046	-0.00063456	0.991987216	0.004198025	0.999282885	-0.002982718	0.991885795	-0.003341823	0.957433182	-0.006226349	0.992677978	-0.003413614	0.995668446	-0.004460693	0.95597358	-0.003017461	0.603657977	0.003008561	0.971559295	-0.00162382	0.983286946	0.000831899	0.961968045	-0.00197702	0.774711892	-0.00291916	0.976586449	0.000306047	0.922162347	-0.000599168	0.996155417	-0.000380978	0.997278324	-0.00229766	0.91786044	-0.003060577	0.579372814	-0.003827935	0.981941555	0.002686137	0.991782303	-0.001224589	0.950456041	-0.000461826	0.920629377	0.00179905
186	ctx_rh_S_circular_insula_inf	0.982999729	-0.000988426	0.987389046	-0.001014771	0.991987216	0.003656576	0.999282885	-0.002350579	0.991885795	-0.002747228	0.957433182	-0.00242107	0.992677978	-0.003733734	0.995668446	-0.002917599	0.95597358	-0.003512782	0.773228951	0.001329808	0.393499824	-0.006565739	0.983286946	0.000318359	0.961968045	-0.002727438	0.714563596	-0.005282872	0.962571471	0.000509264	0.45220451	-0.004044727	0.996155417	-0.00214964	0.997278324	0.000258581	0.91786044	-0.002609054	0.394976062	-0.006802135	0.987296388	-0.000100046	0.991782303	-0.004048669	0.92534127	-0.001785512	0.920629377	-0.002079786
187	ctx_rh_S_circular_insula_sup	0.982999729	-0.00059781	0.987389046	-0.000174786	0.991987216	0.003843343	0.999282885	-0.001900351	0.991885795	-0.002154724	0.957433182	-0.00206976	0.992677978	0.000216311	0.995668446	0.000409137	0.98955689	0.000131711	0.292663319	0.005040084	0.971559295	-0.001094052	0.983286946	0.00192367	0.998828533	0.000230401	0.848698946	-0.001621472	0.952167539	-0.000758714	0.713277225	-0.001680015	0.996155417	0.001476767	0.997278324	0.00121268	0.91786044	0.000779972	0.745248264	-0.001902478	0.987296388	-0.000192277	0.991782303	-0.000278219	0.92534127	0.002604446	0.920629377	0.003126159
188	ctx_rh_S_collat_transv_ant	0.982999729	-0.000791641	0.987389046	-0.000335774	0.991987216	0.001622141	0.999282885	0.001094016	0.991885795	0.001008774	0.957433182	-0.002762374	0.992677978	0.001133098	0.995668446	0.000919075	0.95597358	0.001002398	0.68028892	-0.001176126	0.971559295	0.001039906	0.983286946	0.002336129	0.961968045	0.000769357	0.999092406	3.72399383598943e-05	0.80819835	0.002507824	0.73060765	-0.001017869	0.996155417	0.001022801	0.997278324	0.00117288	0.91786044	0.000599823	0.99154628	-2.97E-05	0.981941555	0.002047957	0.991782303	0.001193444	0.92534127	0.000786958	0.920629377	0.000836224
189	ctx_rh_S_collat_transv_post	0.592190637	-0.004059182	0.987389046	-0.003191186	0.991987216	0.000864576	0.999282885	-0.000396441	0.991885795	-0.000480609	0.957433182	0.002053794	0.992677978	0.001350491	0.995668446	0.001298954	0.980913622	0.0003578	0.280516072	0.00362488	0.971559295	0.000662956	0.983286946	0.000997052	0.979777193	0.000673096	0.930323892	-0.000414479	0.80819835	0.003418509	0.98026217	5.62275151204401e-05	0.996155417	-0.000367485	0.997278324	0.001259162	0.972159153	0.00020006	0.797443017	-0.000978683	0.981941555	0.001698613	0.991782303	6.46347525381097e-05	0.950456041	-0.000407573	0.920629377	0.000744493
190	ctx_rh_S_front_inf	0.982999729	-0.000552918	0.987389046	-0.001052978	0.991987216	0.005077545	0.999282885	0.003411127	0.991885795	0.00340413	0.97354864	0.000505993	0.992677978	0.001426977	0.995668446	0.000250645	0.95597358	0.002122341	0.52390284	0.003469235	0.983550576	0.000586174	0.983286946	0.002443811	0.961968045	0.002698018	0.858784579	0.001848198	0.83216612	0.002266684	0.713277225	0.002243166	0.996155417	0.002413225	0.997278324	0.00260259	0.91786044	0.00291701	0.745248264	0.00226694	0.981941555	0.002447922	0.991782303	-0.000279796	0.92534127	0.002091033	0.920629377	0.002081579
191	ctx_rh_S_front_middle	0.982999729	0.002631628	0.987389046	0.003408905	0.991987216	0.001878212	0.999282885	0.00137897	0.991885795	0.00127379	0.97354864	-0.00035909	0.992677978	0.00015154	0.995668446	0.000662038	0.980913622	-0.000459318	0.505121433	0.003034549	0.983550576	6.13300342983878e-05	0.983286946	-0.000493199	0.998828533	-0.00032942	0.938213976	0.00052567	0.817701163	0.00199014	0.713277225	-0.001802623	0.998905057	-7.00E-05	0.997278324	-0.000399321	0.944841998	0.000578155	0.744020539	-0.001867962	0.981941555	-0.001034093	0.991782303	0.000992017	0.92534127	-0.00180307	0.920629377	-0.002105082
192	ctx_rh_S_front_sup	0.982999729	0.003118058	0.987389046	0.003721747	0.991987216	0.001008145	0.999282885	-0.000234786	0.991885795	-0.000274947	0.957433182	-0.002265577	0.992677978	0.000114429	0.995668446	0.001229982	0.988589816	-0.000297927	0.575705632	-0.001915975	0.971559295	-0.000730853	0.983286946	-0.001921318	0.998828533	-0.000142354	0.999092406	-3.58E-05	0.89770806	-0.000855564	0.7898804	0.000964591	0.998905057	-1.81E-05	0.997278324	-0.000594	0.959084565	0.000377271	0.773408283	-0.001283807	0.981941555	0.00021968	0.991782303	1.74229538383483e-05	0.950456041	0.000240795	0.920629377	0.001427582
193	ctx_rh_S_interm_prim-Jensen	0.982999729	-0.001462472	0.987389046	-0.002729776	0.991987216	0.003297639	0.999282885	0.000745149	0.991885795	0.000904789	0.97354864	0.000631945	0.992677978	0.004111179	0.995668446	0.00285982	0.95597358	0.004138114	0.427337686	0.007944516	0.960344504	0.004904296	0.983286946	0.002829086	0.961968045	0.004945877	0.75732437	0.006372521	0.817701163	0.004770454	0.773929436	0.002844143	0.996155417	0.006322401	0.997278324	0.00248998	0.962106777	0.000870174	0.775874097	0.003223469	0.981941555	0.007070175	0.991782303	0.002479858	0.92534127	0.006469713	0.920629377	0.005559349
194	ctx_rh_S_intrapariet_and_P_trans	0.982999729	-0.003969466	0.987389046	-0.004769163	0.991987216	-0.00117714	0.999282885	0.001283968	0.991885795	0.000962349	0.957433182	0.001889303	0.992677978	0.000490474	0.995668446	0.001501224	0.988589816	-0.000251764	0.379917271	0.005046323	0.983550576	0.000148192	0.983286946	0.000995477	0.998828533	-0.000424238	0.848698946	-0.001751908	0.83216612	0.001790469	0.944282094	-0.000344829	0.996155417	0.000230482	0.997278324	-0.000517863	0.91786044	-0.001256688	0.982892313	0.00024649	0.981941555	0.001829231	0.991782303	0.000438964	0.984084709	-6.76E-05	0.920629377	0.00154896
195	ctx_rh_S_oc-temp_lat	0.982999729	0.000967247	0.987389046	-0.001736743	0.991987216	0.001097276	0.999282885	-0.00266041	0.991885795	-0.002435494	0.97354864	0.000281162	0.992677978	-0.001873443	0.995668446	-0.001626704	0.95597358	-0.002970457	0.773228951	0.001351723	0.960344504	-0.002339769	0.983286946	-0.000974151	0.961968045	-0.004411885	0.955630455	-0.000435207	0.976586449	-0.000378953	0.591074229	-0.002770762	0.996155417	-0.002974212	0.997278324	-0.000779963	0.91786044	-0.004222021	0.411424641	-0.005790424	0.981941555	-0.000601053	0.991782303	-0.002929553	0.92534127	-0.003251137	0.920629377	-0.001624611
196	ctx_rh_S_oc-temp_med_and_Lingual	0.982999729	-0.001774454	0.987389046	-0.000116096	0.991987216	-0.00023554	0.999282885	-0.00096449	0.991885795	-0.00109058	0.957433182	-0.00214532	0.992677978	-0.000514408	0.995668446	-0.000235563	0.95597358	-0.001202444	0.693578622	0.00120705	0.960344504	-0.00185532	0.988862671	-0.000111381	0.988626402	-0.000439867	0.906814332	-0.000630792	0.80819835	0.002871153	0.944282094	-0.000229713	0.996155417	-0.001644423	0.997278324	0.000700922	0.91786044	-0.000824184	0.700995059	-0.001536563	0.981941555	-0.000538117	0.991782303	0.000560896	0.92534127	-0.000993086	0.920629377	-0.000889013
197	ctx_rh_S_oc_middle_and_Lunatus	0.982999729	0.001353096	0.987389046	0.000972383	0.991987216	0.001559499	0.999282885	-5.45E-05	0.991885795	-3.85E-05	0.957433182	0.003905262	0.992677978	0.003887179	0.995668446	0.00324926	0.95597358	0.002643102	0.693578622	0.002611468	0.960344504	0.003195869	0.983286946	0.000542313	0.961968045	0.002196541	0.868069375	0.00220625	0.83216612	0.00258046	0.649294658	0.003797062	0.996155417	-0.000520692	0.997278324	0.003027844	0.91786044	0.002833618	0.797443017	0.002122168	0.981941555	0.001363546	0.991782303	-0.00390115	0.92534127	-0.00177184	0.974984455	-0.000364679
198	ctx_rh_S_oc_sup_and_transversal	0.982999729	-0.003503514	0.987389046	-0.002175951	0.991987216	0.002985191	0.999282885	0.001572458	0.991885795	0.001409588	0.97354864	0.001108606	0.992677978	-0.001887025	0.995668446	-0.001180619	0.972952007	-0.001110432	0.427337686	0.004912234	0.971559295	-0.002220458	0.983286946	0.001861215	0.998828533	-8.65E-05	0.848698946	-0.002136199	0.94829276	-0.00108448	0.773929436	-0.001808613	0.996155417	-0.000364775	0.997278324	-0.001848006	0.959084565	-0.000667574	0.982892313	0.000153089	0.981941555	0.005210894	0.991782303	-5.25E-05	0.950456041	0.00098805	0.920629377	0.001659264
199	ctx_rh_S_occipital_ant	0.982999729	0.005486742	0.987389046	0.005579844	0.991987216	-0.000141414	0.999282885	0.003528792	0.991885795	0.003575353	0.957433182	0.004842753	0.992677978	0.004497053	0.995668446	0.004363439	0.95597358	0.003242405	0.68028892	0.002435547	0.973567888	0.001026044	0.983286946	0.002259922	0.961968045	0.00172251	0.885087241	0.001577129	0.80819835	0.004987156	0.954483354	0.00037074	0.996155417	0.002710426	0.997278324	0.005818925	0.91786044	0.001140178	0.982892313	-0.000222753	0.981941555	0.004191653	0.991782303	0.000894564	0.940192363	0.001439734	0.920629377	0.003234682
200	ctx_rh_S_orbital-H_Shaped	0.982999729	-0.001551088	0.987389046	-0.00137826	0.991987216	0.001167252	0.999282885	0.000728568	0.991885795	0.000424518	0.957433182	-0.00124788	0.992677978	0.00027124	0.995668446	0.000983016	0.972952007	0.000480682	0.426618502	0.002058575	0.971559295	-0.000512744	0.983286946	0.001529452	0.961968045	0.000791408	0.906814332	-0.000464232	0.80819835	0.001389875	0.891604639	0.000350818	0.996155417	0.000641896	0.997278324	0.000186724	0.931819205	0.000369025	0.982892313	-0.000224091	0.981941555	0.00289691	0.991782303	0.000932998	0.950456041	0.00046576	0.920629377	0.001103563
201	ctx_rh_S_orbital_lateral	0.982999729	0.000581467	0.987389046	-0.000293143	0.991987216	0.002119377	0.999282885	0.001896001	0.991885795	0.002149359	0.97354864	0.000144454	0.992677978	-0.002264106	0.995668446	-0.001827327	0.95597358	-0.002182701	0.641767469	-0.002569069	0.960344504	-0.003568101	0.988862671	-0.000125019	0.961968045	-0.002593653	0.955630455	-0.000454309	0.867193873	0.001666215	0.839486946	-0.00129043	0.996155417	-0.001066081	0.997278324	-0.000328917	0.91786044	-0.003432195	0.579372814	-0.003470635	0.981941555	0.002976229	0.991782303	-0.000734001	0.92534127	0.001716881	0.920629377	0.002990875
202	ctx_rh_S_orbital_med-olfact	0.982999729	-0.001429721	0.987389046	-0.002703459	0.991987216	-0.000321896	0.999282885	5.7399929120675e-05	0.991885795	-0.000130653	0.957433182	0.002748188	0.992677978	-0.001701501	0.995668446	-0.001567408	0.95597358	-0.002391696	0.830346095	0.000835181	0.971559295	-0.001451648	0.983286946	-0.000710245	0.961968045	-0.002660728	0.75732437	-0.00282106	0.958115318	0.000506065	0.713277225	-0.00149474	0.996155417	-0.001655262	0.997278324	-0.00121462	0.91786044	-0.004138726	0.464496574	-0.00363421	0.981941555	0.002233565	0.991782303	-0.001106676	0.950456041	0.000716089	0.920629377	0.001935035
203	ctx_rh_S_parieto_occipital	0.982999729	-0.000396151	0.987389046	0.00074659	0.991987216	0.00045101	0.999282885	0.000330043	0.991885795	8.74300136279123e-05	0.97354864	0.001228613	0.992677978	0.000394772	0.995668446	-0.000237116	0.988589816	-0.000215942	0.514750512	0.003626514	0.976497518	-0.000723257	0.983286946	0.001181162	0.998828533	-0.000446474	0.799820615	-0.00245271	0.80819835	0.002981426	0.713277225	-0.00224608	0.996155417	0.000341661	0.997278324	0.002258942	0.959084565	0.000595165	0.943599112	0.000850319	0.981941555	0.001094451	0.991782303	0.000764157	0.92534127	-0.001750903	0.920629377	-0.001649081
204	ctx_rh_S_pericallosal	0.982999729	0.00071532	0.987389046	0.000648335	0.991987216	0.001919684	0.999282885	0.003624717	0.991885795	0.003725349	0.957433182	-0.002682419	0.992677978	0.000789147	0.995668446	-0.000537191	0.95597358	0.001550359	0.889124855	0.000609808	0.971559295	0.001439598	0.983286946	0.002018336	0.961968045	0.001837055	0.885087241	0.001012031	0.976586449	0.000216329	0.965465805	-0.000145916	0.996155417	0.002266141	0.997278324	0.001182974	0.91786044	0.002042857	0.982892313	-0.000253563	0.981941555	0.002148297	0.991782303	-0.000699703	0.92534127	0.001758344	0.920629377	0.001449451
205	ctx_rh_S_postcentral	0.982999729	-0.001476793	0.987389046	-0.003323688	0.991987216	-0.001305494	0.999282885	0.000369433	0.991885795	4.66025327629236e-05	0.957433182	-0.001624931	0.992677978	0.000330892	0.995668446	0.001064097	0.988589816	-0.000260982	0.693578622	0.001655422	0.971559295	-0.001366504	0.983286946	0.000984133	0.979777193	-0.000955021	0.868686193	-0.001286511	0.847294263	0.001425577	0.713277225	-0.001601915	0.998905057	-3.63E-05	0.997278324	0.000912614	0.91786044	-0.000817109	0.579372814	-0.002745818	0.981941555	0.00207359	0.991782303	-0.000975323	0.936041064	0.000965498	0.920629377	0.001464179
206	ctx_rh_S_precentral-inf-part	0.982999729	0.000123982	0.987389046	-0.000334733	0.991987216	0.000939317	0.999282885	0.000391395	0.991885795	0.000139939	0.97354864	-0.000974926	0.992677978	0.002383091	0.995668446	0.000960123	0.980913622	0.000493119	0.773228951	0.001326663	0.971559295	0.001618377	0.983286946	-0.000343	0.979777193	-0.001054663	0.999092406	6.86931658475186e-05	0.80819835	0.006079157	0.53063659	-0.00325698	0.998905057	3.21775779089756e-06	0.997278324	0.003974614	0.972159153	-0.000251405	0.982892313	0.000119661	0.981941555	0.000379452	0.991782303	0.001809988	0.92534127	0.002924888	0.920629377	0.002658896
207	ctx_rh_S_precentral-sup-part	0.982999729	-0.000130096	0.987389046	-0.000282754	0.991987216	-0.000219927	0.999282885	0.00165288	0.991885795	0.001552313	0.957433182	-0.002862605	0.992677978	0.000463535	0.995668446	0.000479625	0.988589816	-0.000215724	0.927984033	0.000359208	0.983550576	-0.000162523	0.983286946	0.001639848	0.998828533	-3.40E-05	0.999092406	-2.08E-06	0.80819835	0.003875219	0.676363152	-0.001803042	0.996155417	-0.000672715	0.997278324	0.00095284	0.91786044	0.000733725	0.744020539	-0.001522024	0.981941555	0.001862244	0.991782303	0.000200171	0.92534127	0.001276006	0.974972749	0.000441589
208	ctx_rh_S_suborbital	0.982999729	-0.003086896	0.987389046	-0.002899563	0.991987216	0.002479297	0.999282885	0.002816795	0.991885795	0.002826038	0.957433182	-0.003912402	0.992677978	-0.001921527	0.995668446	-0.00048568	0.972952007	-0.001528188	0.2206859	0.007559451	0.960344504	-0.00253031	0.998255243	1.93195423716407e-05	0.979777193	-0.000957589	0.791829298	-0.002735824	0.80819835	-0.004496947	0.591074229	-0.00340295	0.996155417	-0.000696262	0.997278324	-0.001993962	0.972159153	-0.000283794	0.411424641	-0.006078209	0.981941555	0.000990347	0.991782303	-0.002251541	0.92534127	-0.002376874	0.970287014	-0.000928304
209	ctx_rh_S_subparietal	0.982999729	0.002500877	0.987389046	0.00241027	0.991987216	-0.001467523	0.999282885	-0.001394799	0.991885795	-0.002144771	0.957433182	-0.003987286	0.992677978	-0.00059372	0.995668446	0.000380216	0.95597358	-0.00235589	0.542175502	0.002868076	0.971559295	-0.001695662	0.983286946	-0.002756734	0.961968045	-0.002722361	0.917213277	-0.000741994	0.80819835	-0.003202919	0.713277225	-0.001978297	0.996155417	-0.001538455	0.997278324	-0.000679131	0.91786044	-0.003625633	0.78825794	-0.00153419	0.981941555	-0.002811746	0.991782303	-0.001809258	0.92534127	-0.002605858	0.972648622	0.000658811
210	ctx_rh_S_temporal_inf	0.982999729	0.00118324	0.987389046	-0.000652369	0.991987216	0.001298803	0.999282885	-0.001917087	0.991885795	-0.002155047	0.957433182	0.001541524	0.992677978	-0.004002927	0.995668446	-0.002812462	0.95597358	-0.004047753	0.773228951	-0.001016601	0.960344504	-0.00425579	0.983286946	-0.001805447	0.961968045	-0.003914103	0.714563596	-0.004603673	0.80819835	-0.002088108	0.615497365	-0.001989731	0.996155417	-0.00413937	0.997278324	-0.003418386	0.91786044	-0.002900509	0.411424641	-0.004070344	0.981941555	-0.001773747	0.098129074	-0.005934348	0.92534127	-0.002641307	0.920629377	-0.002112656
211	ctx_rh_S_temporal_sup	0.982999729	-0.000504175	0.987389046	-0.000781325	0.991987216	9.22065564837467e-05	0.999282885	-0.000854754	0.991885795	-0.001112487	0.97354864	0.000810376	0.992677978	-0.001424292	0.995668446	-0.000346699	0.95597358	-0.001709259	0.512002695	0.00196211	0.960344504	-0.002031056	0.983286946	0.000311814	0.961968045	-0.001715813	0.75732437	-0.002656193	0.985566024	9.54175699462877e-05	0.45220451	-0.002695436	0.996155417	-0.000770495	0.997278324	-0.001137101	0.91786044	-0.001984016	0.745248264	-0.001137242	0.981941555	0.002019607	0.991782303	0.000957641	0.941995109	-0.000589713	0.920629377	0.001151403
212	ctx_rh_S_temporal_transverse	0.98443308	-0.000133646	0.987389046	-0.002577543	0.991987216	0.000217093	0.999282885	0.002764689	0.991885795	0.002613722	0.97354864	0.00225828	0.992677978	0.001217163	0.995668446	0.002692598	0.991504123	-0.000112865	0.972321039	0.000387502	0.960344504	-0.004195664	0.983286946	0.003535999	0.998828533	0.000427376	0.914485958	0.001634528	0.80819835	0.006856945	0.773929436	-0.003200301	0.996155417	0.002915507	0.997278324	0.004683382	0.91786044	-0.003857701	0.579372814	-0.006396112	0.981941555	0.001578174	0.991782303	0.000339798	0.92534127	0.003128707	0.920629377	0.002407465
213	ctx_rh_Unknown	0.982999729	0.001116047	0.987389046	0.000636845	0.991987216	0.001555254	0.999282885	-0.002548941	0.991885795	-0.003190049	0.97354864	-0.000902581	0.992677978	-0.002063326	0.995668446	-0.003378575	0.95597358	-0.002408754	0.512002695	0.003634756	0.971559295	-0.001000143	0.988862671	-0.000205855	0.961968045	-0.002265426	0.858784579	-0.001694667	0.847294263	-0.00183166	0.713277225	-0.002220933	0.996155417	-0.002124843	0.997278324	-0.000994728	0.91786044	-0.002122343	0.464496574	-0.004777068	0.981941555	0.000904879	0.991782303	-0.00279529	0.941995109	-0.001062505	0.920629377	0.001468429
214	AllcorticalROIs	0.982999729	-0.000899941	0.987389046	-0.000616995	0.991987216	0.000348093	0.999282885	-0.000476992	0.991885795	-0.000615601	0.957433182	-0.00058619	0.992677978	-0.000323204	0.995668446	-0.000301112	0.95597358	-0.000829234	0.19141575	0.002575961	0.960344504	-0.000809509	0.983286946	0.000135336	0.961968045	-0.000774546	0.75732437	-0.001225502	0.83216612	0.000705697	0.500244009	-0.00128753	0.996155417	-0.000589195	0.997278324	0.00031621	0.91786044	-0.000794083	0.579372814	-0.00111694	0.981941555	0.000620687	0.991782303	-0.000289522	0.950456041	-0.000252017	0.974984455	0.000130018
[truncated: 134 more columns]
